# Supplementary material for: 2-Chloro-N,N-diphenyl­acetamide
Source: Acta Crystallogr Sect E Struct Rep Online. 2009 Jun 27;65(Pt 7):o1719. doi: 10.1107/S1600536809024052 (PMC2969282; doi:10.1107/S1600536809024052)
Supplement: Supplementary file 2 [file e-65-o1719-Isup2.hkl]

# 
# h,k,l, Fc-squared, Fo-squared, sigma(Fo-squared) and status flag 
# 
data_I
_shelx_title ' K in P2(1)2(1)2(1)' 
_shelx_refln_list_code          4 
_shelx_F_calc_maximum      105.08 
_exptl_crystal_F_000       512.00 
_reflns_d_resolution_high  0.8320 
 
loop_ 
 _symmetry_equiv_pos_as_xyz 
 'x, y, z' 
 '-x+1/2, -y, z+1/2' 
 '-x, y+1/2, -z+1/2' 
 'x+1/2, -y+1/2, -z' 
 
_cell_length_a     6.4350 
_cell_length_b    12.7990 
_cell_length_c    14.9440 
_cell_angle_alpha  90.000 
_cell_angle_beta   90.000 
_cell_angle_gamma  90.000 
 
_shelx_F_squared_multiplier     1.000 
 
loop_ 
 _refln_index_h 
 _refln_index_k 
 _refln_index_l 
 _refln_F_squared_calc 
 _refln_F_squared_meas 
 _refln_F_squared_sigma 
 _refln_observed_status 
   2   0   0     1203.26     1096.50     14.37 o 
   4   0   0      469.32      462.67     11.55 o 
   6   0   0       57.74       66.50      7.88 o 
   1   1   0     5934.79     5430.77     93.22 o 
   2   1   0      395.08      507.90      6.31 o 
   3   1   0       98.01       90.64      2.85 o 
   4   1   0      342.41      318.62      6.82 o 
   5   1   0       61.63       76.87     12.59 o 
   6   1   0      179.21      184.66     10.16 o 
   7   1   0        0.36        1.78      3.89 o 
   0   2   0     2050.04     2111.36     39.25 o 
   1   2   0      160.02      165.12      3.63 o 
   2   2   0     3351.68     3645.26     47.56 o 
   3   2   0      748.82      824.21      9.83 o 
   4   2   0      254.43      290.39      7.11 o 
   5   2   0       42.01       42.54      5.80 o 
   6   2   0      191.30      178.53      7.02 o 
   7   2   0       58.11       50.43      5.72 o 
   1   3   0     1185.72      895.27    602.27 o 
   2   3   0     2611.16     2154.63   1381.56 o 
   3   3   0      734.40      827.32     25.25 o 
   4   3   0      255.43      273.86      7.11 o 
   5   3   0        0.61        2.25      2.43 o 
   6   3   0       24.46       34.47      4.34 o 
   7   3   0      107.09      121.77      7.73 o 
   0   4   0     1195.97     1366.50     21.58 o 
   1   4   0     2340.51     2417.79     14.71 o 
   2   4   0     1665.02     1467.54    961.62 o 
   3   4   0     1040.29     1101.77     12.03 o 
   4   4   0       19.05       21.00      2.62 o 
   5   4   0       44.50       59.76     14.12 o 
   6   4   0       19.56       23.40      4.01 o 
   7   4   0       72.24       82.87      7.93 o 
   1   5   0      370.43      388.75      6.36 o 
   2   5   0       34.90       38.39      2.37 o 
   3   5   0        0.34        1.70      1.70 o 
   4   5   0        0.29        2.70      1.98 o 
   5   5   0      141.20      152.75      6.43 o 
   6   5   0       18.89       17.10      4.62 o 
   7   5   0       23.90       22.08      5.09 o 
   0   6   0       19.07       17.99      1.92 o 
   1   6   0     2577.98     2514.86     16.69 o 
   2   6   0        9.08       10.24      1.83 o 
   3   6   0      668.53      622.81     10.35 o 
   4   6   0        5.73        4.68      2.91 o 
   5   6   0       40.54       49.93      4.36 o 
   6   6   0       23.25       18.32      4.90 o 
   7   6   0        1.82        3.61      9.32 o 
   1   7   0      442.14      411.29      7.83 o 
   2   7   0        4.67        5.02      1.76 o 
   3   7   0        0.27        3.36      2.37 o 
   4   7   0       18.62       21.10      3.27 o 
   5   7   0       64.92       71.17      6.08 o 
   6   7   0       71.35       76.95     12.23 o 
   0   8   0      814.94      715.51     10.89 o 
   1   8   0      715.45      693.04     10.39 o 
   2   8   0        5.78        4.78      1.92 o 
   3   8   0      245.90      249.98      8.87 o 
   4   8   0      150.13      139.25      6.60 o 
   5   8   0       56.94       58.55      5.72 o 
   6   8   0        2.94        3.17      4.17 o 
   1   9   0       25.64       20.68      3.14 o 
   2   9   0       32.31       41.15      3.51 o 
   3   9   0      261.40      245.77     10.25 o 
   4   9   0       11.04       16.09      3.35 o 
   5   9   0       31.49       36.42     10.98 o 
   6   9   0       56.15       53.15      5.62 o 
   0  10   0      216.48      204.90     16.81 o 
   1  10   0       40.31       35.76      5.36 o 
   2  10   0      433.01      420.17     22.92 o 
   3  10   0        0.05        0.87      2.82 o 
   4  10   0        9.24        5.77      3.84 o 
   5  10   0       28.04       29.29      5.57 o 
   1  11   0       51.13       45.14      4.51 o 
   2  11   0      183.48      201.45      7.83 o 
   3  11   0       29.39       28.72      4.27 o 
   4  11   0      263.01      260.24     10.30 o 
   5  11   0       14.03       15.45      4.80 o 
   0  12   0      790.44      826.06     16.06 o 
   1  12   0       61.98       62.32      5.41 o 
   2  12   0       18.53       25.92      4.48 o 
   3  12   0      134.09      127.31      7.71 o 
   4  12   0      159.63      162.86      8.86 o 
   1  13   0        7.63        2.48      3.52 o 
   2  13   0        5.16        4.35      4.07 o 
   3  13   0       18.25       21.47      5.92 o 
   4  13   0       11.01       13.72      6.38 o 
   0  14   0       39.34       45.09      5.77 o 
   1  14   0       14.31       19.00      6.19 o 
   2  14   0       44.14       52.75      8.90 o 
   3  14   0       27.64       43.16      8.25 o 
   1  15   0        2.23        1.30      4.22 o 
   1   0   1      511.03      442.68      0.78 o 
   2   0   1       60.29       71.23      2.95 o 
   3   0   1      781.89      749.07     11.75 o 
   4   0   1      230.85      230.50      8.42 o 
   5   0   1        8.19        3.01      3.79 o 
   6   0   1       30.50       23.21      7.02 o 
   7   0   1       20.43       23.11      6.98 o 
  -7   1   1       23.82       27.02      6.10 o 
  -6   1   1       59.44       48.87      7.32 o 
  -5   1   1      349.82      387.64     12.85 o 
  -4   1   1      228.65      237.16      8.56 o 
  -3   1   1      298.35      303.45      8.07 o 
  -2   1   1      810.22      864.63     11.31 o 
  -1   1   1      652.25      791.64      8.69 o 
   0   1   1      973.12      939.10     32.60 o 
   1   1   1      662.07      676.14      8.97 o 
   2   1   1      828.86      952.41     11.69 o 
   3   1   1      287.55      313.33      8.03 o 
   4   1   1      221.79      204.45      2.45 o 
   5   1   1      339.69      333.69     11.23 o 
   6   1   1       58.68       60.93      6.43 o 
   7   1   1       22.82        9.47      7.37 o 
  -7   2   1        2.10        0.59      4.90 o 
  -6   2   1      118.59      136.13     10.05 o 
  -5   2   1       53.57       46.91      5.83 o 
  -4   2   1      263.17      278.02      9.28 o 
  -3   2   1       67.54       84.32      4.59 o 
  -2   2   1      602.58      642.18     10.18 o 
  -1   2   1     6003.41     5410.38    101.94 o 
   0   2   1      370.45      452.42      4.59 o 
   1   2   1     6033.82     5625.89    105.89 o 
   2   2   1      588.10      680.80     10.58 o 
   3   2   1       70.46       84.43      4.65 o 
   4   2   1      261.58      245.42      3.00 o 
   5   2   1       56.70       53.06      5.89 o 
   6   2   1      117.77      123.66      8.71 o 
   7   2   1        1.95        2.33      6.15 o 
  -7   3   1        8.93        9.16      5.73 o 
  -6   3   1        7.99        6.54      4.93 o 
  -5   3   1       12.92       13.79      4.02 o 
  -4   3   1       70.30       68.05      5.25 o 
  -3   3   1      134.79      129.79      5.81 o 
  -2   3   1      325.00      296.74      7.53 o 
  -1   3   1     1829.76     1960.03     16.24 o 
   0   3   1       99.70      110.10      2.67 o 
   1   3   1     1859.59     2070.07     16.66 o 
   2   3   1      336.54      318.39      1.32 o 
   3   3   1      130.43      122.89      5.81 o 
   4   3   1       70.88       77.06      5.81 o 
   5   3   1       12.58       13.56      4.54 o 
   6   3   1        7.22       13.65      4.71 o 
   7   3   1        9.05       15.50      5.30 o 
  -7   4   1       42.94       48.36      8.11 o 
  -6   4   1       30.75       29.26      6.67 o 
  -5   4   1       53.43       50.15      5.18 o 
  -4   4   1      289.73      294.09     10.00 o 
  -3   4   1      958.15      966.12     15.53 o 
  -2   4   1      595.13      579.30     10.98 o 
  -1   4   1      641.41      668.09     10.67 o 
   0   4   1       36.77       41.84      8.32 o 
   1   4   1      623.62      658.73     10.30 o 
   2   4   1      607.52      594.53      1.61 o 
   3   4   1      968.87     1021.99     16.10 o 
   4   4   1      293.70      307.50     10.53 o 
   5   4   1       54.68       56.00      6.35 o 
   6   4   1       32.36       25.70      6.74 o 
   7   4   1       42.53       41.45      7.51 o 
  -7   5   1       53.89       42.70      8.11 o 
  -6   5   1      137.39      139.49     10.79 o 
  -5   5   1       43.91       45.67      5.76 o 
  -4   5   1        4.87        4.37      2.56 o 
  -3   5   1      733.01      725.65     14.67 o 
  -2   5   1       87.77       75.61      4.59 o 
  -1   5   1     1988.28     1931.90     18.84 o 
   0   5   1        0.53        0.34      1.02 o 
   1   5   1     1968.76     1937.75     19.25 o 
   2   5   1       89.98       83.30      1.64 o 
   3   5   1      728.56      720.71     14.29 o 
   4   5   1        5.96        1.94      3.56 o 
   5   5   1       42.53       41.48      5.51 o 
   6   5   1      139.94      146.35     10.67 o 
   7   5   1       53.67       42.40      9.05 o 
  -7   6   1       21.53       28.73      7.34 o 
  -6   6   1       53.27       40.46      7.21 o 
  -5   6   1      132.56      135.00      9.32 o 
  -4   6   1        6.65        6.42      3.24 o 
  -3   6   1       37.72       32.85      4.25 o 
  -2   6   1      717.65      624.08      2.58 o 
  -1   6   1       45.77       44.69      3.79 o 
   0   6   1       55.16       48.13      2.63 o 
   1   6   1       44.22       42.49      3.57 o 
   2   6   1      707.28      614.55      1.52 o 
   3   6   1       35.54       38.30      3.92 o 
   4   6   1        7.32        6.32      2.99 o 
   5   6   1      131.88      156.97      9.27 o 
   6   6   1       53.27       37.05      7.77 o 
   7   6   1       22.44       23.18      7.90 o 
  -6   7   1       26.82       19.07      5.96 o 
  -5   7   1        5.81        7.73      5.19 o 
  -4   7   1      130.18      105.75      7.81 o 
  -3   7   1      472.54      429.96     12.88 o 
  -2   7   1       13.87       19.76      3.58 o 
  -1   7   1      715.19      637.94     13.71 o 
   0   7   1       79.98       82.01      3.71 o 
   1   7   1      714.67      669.71     13.90 o 
   2   7   1       11.98        0.55      1.86 o 
   3   7   1      470.61      476.64     13.36 o 
   4   7   1      130.23      123.72      7.93 o 
   5   7   1        6.37        8.68      4.46 o 
   6   7   1       24.52       19.50      6.06 o 
  -6   8   1       20.01       22.40      6.98 o 
  -5   8   1        8.26       18.15      4.69 o 
  -4   8   1       83.70       88.42      7.11 o 
  -3   8   1       28.95       22.05      4.73 o 
  -2   8   1      156.14      146.82      7.91 o 
  -1   8   1       22.56       15.65      3.25 o 
   0   8   1      106.18      112.38      4.50 o 
   1   8   1       20.93       17.50      3.28 o 
   2   8   1      156.03      160.69      2.56 o 
   3   8   1       30.97       28.64      5.21 o 
   4   8   1       83.47       79.88      7.76 o 
   5   8   1        6.76        9.96      4.82 o 
   6   8   1       19.56        9.36      6.95 o 
  -6   9   1       51.90       42.89      7.68 o 
  -5   9   1        7.29        5.31      5.77 o 
  -4   9   1        4.18        0.46      4.57 o 
  -3   9   1       88.16       93.07      7.55 o 
  -2   9   1       28.21       23.86      4.04 o 
  -1   9   1       56.27       58.58      5.23 o 
   0   9   1      200.14      196.84      7.77 o 
   1   9   1       57.63       61.21      5.83 o 
   2   9   1       28.13       26.19      4.67 o 
   3   9   1       89.45       93.03      7.25 o 
   4   9   1        4.10        0.00      4.50 o 
   5   9   1        7.28        8.46      6.12 o 
   6   9   1       52.02       59.19      8.84 o 
  -5  10   1       62.52       66.38      8.35 o 
  -4  10   1       35.06       35.08      6.34 o 
  -3  10   1       47.71       53.62      6.00 o 
  -2  10   1       55.32       55.08      6.56 o 
  -1  10   1      390.35      371.98     13.65 o 
   0  10   1        7.15        4.40      5.33 o 
   1  10   1      399.58      377.11     13.64 o 
   2  10   1       56.52       68.00      6.53 o 
   3  10   1       50.03       58.58      6.67 o 
   4  10   1       34.02       29.34      6.36 o 
   5  10   1       61.11       60.41      8.89 o 
  -5  11   1       12.46       14.16      6.56 o 
  -4  11   1       47.91       62.91      7.49 o 
  -3  11   1        9.92       24.69      4.61 o 
  -2  11   1        1.08        0.89      3.44 o 
  -1  11   1       76.40       67.17      7.33 o 
   0  11   1      652.29      674.36     13.54 o 
   1  11   1       76.23       80.86      7.52 o 
   2  11   1        0.67        1.86      4.26 o 
   3  11   1        9.06        0.00      4.80 o 
   4  11   1       45.52       54.85      8.00 o 
   5  11   1       12.23        5.23      6.30 o 
  -4  12   1       19.48       25.35      7.26 o 
  -3  12   1       76.46       61.40      8.91 o 
  -2  12   1       95.70       91.19      8.83 o 
  -1  12   1      124.90      129.09     10.78 o 
   0  12   1       12.07       14.50      3.89 o 
   1  12   1      118.46      135.34     10.63 o 
   2  12   1       95.12      107.69      9.66 o 
   3  12   1       77.89       76.71      7.96 o 
   4  12   1       20.20       22.73      6.58 o 
  -4  13   1        4.61        8.50      5.59 o 
  -3  13   1       67.83       58.91      8.49 o 
  -2  13   1      211.35      199.43     13.99 o 
  -1  13   1       78.10       78.47      9.05 o 
   0  13   1       54.15       59.81      5.69 o 
   1  13   1       75.96       73.24      9.35 o 
   2  13   1      212.22      218.51     13.47 o 
   3  13   1       66.81       82.64      9.38 o 
   4  13   1        4.40        2.76      6.45 o 
  -3  14   1       11.68       12.13      5.70 o 
  -2  14   1       21.38       20.75      8.33 o 
  -1  14   1       15.18       19.93      5.73 o 
   0  14   1       23.10       24.65      5.03 o 
   1  14   1       15.94       20.37      6.82 o 
   2  14   1       21.61       13.09      7.09 o 
   3  14   1       11.10        4.88      7.02 o 
  -1  15   1       24.84       24.39      8.36 o 
   0  15   1       21.42       23.67      5.14 o 
   1  15   1       26.59       39.60      6.78 o 
   0   0   2     4396.80     4361.58     73.03 o 
   1   0   2       99.46      105.68      3.27 o 
   2   0   2     1021.91      989.89     11.44 o 
   3   0   2     1482.31     1397.27     16.20 o 
   4   0   2      395.94      374.68     10.17 o 
   5   0   2      521.86      508.01      4.67 o 
   6   0   2        8.10       12.35      4.55 o 
   7   0   2       39.00       46.90      8.02 o 
  -7   1   2       31.68       31.02      6.86 o 
  -6   1   2       96.61       97.86      8.55 o 
  -5   1   2      389.07      377.74     12.34 o 
  -4   1   2      115.38      123.84      6.59 o 
  -3   1   2      445.65      458.33      9.88 o 
  -2   1   2     1746.64     1907.27     16.74 o 
  -1   1   2     7707.25     7002.56    113.65 o 
   0   1   2      572.08      596.71     10.44 o 
   1   1   2     7564.36     7093.83    113.71 o 
   2   1   2     1741.91     1953.05     16.99 o 
   3   1   2      465.46      487.29     10.21 o 
   4   1   2      116.21      134.62      6.55 o 
   5   1   2      386.77      393.87     12.71 o 
   6   1   2       97.56      110.41      8.29 o 
   7   1   2       32.58       27.62      6.56 o 
  -7   2   2       24.61       15.20      7.63 o 
  -6   2   2      173.44      186.64     11.53 o 
  -5   2   2       73.36       68.90      6.46 o 
  -4   2   2       58.20       69.98      4.99 o 
  -3   2   2      165.47      171.05      6.35 o 
  -2   2   2      460.91      498.96      9.20 o 
  -1   2   2      839.14      839.46     11.11 o 
   0   2   2      835.85     1016.45      7.36 o 
   1   2   2      839.07      839.82     11.44 o 
   2   2   2      459.00      418.18      1.32 o 
   3   2   2      167.28      176.59      6.36 o 
   4   2   2       61.35       71.54      4.71 o 
   5   2   2       74.31       65.75      5.70 o 
   6   2   2      170.77      169.07     10.84 o 
   7   2   2       22.63       26.72      6.44 o 
  -7   3   2       31.70       19.29      7.31 o 
  -6   3   2      147.47      157.37     10.82 o 
  -5   3   2       14.81       13.32      4.63 o 
  -4   3   2      187.96      188.29      8.50 o 
  -3   3   2      687.19      741.96     13.45 o 
  -2   3   2     1163.69     1198.19     14.50 o 
  -1   3   2     5961.05     5492.04    115.77 o 
   0   3   2    10810.35     8914.28    296.80 o 
   1   3   2     5997.78     5505.86    117.64 o 
   2   3   2     1163.50     1076.87      1.80 o 
   3   3   2      664.91      745.21     13.41 o 
   4   3   2      189.85      179.03      7.83 o 
   5   3   2       15.81       14.44      4.40 o 
   6   3   2      143.12      131.20      9.90 o 
   7   3   2       31.29       23.06      6.29 o 
  -7   4   2       25.10       17.21      6.70 o 
  -6   4   2      118.43      114.19     10.11 o 
  -5   4   2       57.07       54.19      6.25 o 
  -4   4   2       91.40       92.53      6.20 o 
  -3   4   2       25.24       25.41      3.75 o 
  -2   4   2      621.48      558.09     12.24 o 
  -1   4   2      279.96      300.86      7.50 o 
   0   4   2     2984.24     3001.82     55.02 o 
   1   4   2      279.94      306.41      7.42 o 
   2   4   2      633.83      569.13      2.10 o 
   3   4   2       28.05       25.63      3.77 o 
   4   4   2       88.61       93.73      6.15 o 
   5   4   2       55.01       48.69      5.81 o 
   6   4   2      123.02      118.30      9.90 o 
   7   4   2       24.98       16.32      7.00 o 
  -7   5   2        2.45        3.14      5.81 o 
  -6   5   2       84.46       78.81      8.81 o 
  -5   5   2       47.89       45.02      6.20 o 
  -4   5   2      273.73      269.28     10.47 o 
  -3   5   2       81.07       98.98      5.73 o 
  -2   5   2     1434.10     1436.92     18.08 o 
  -1   5   2       71.71       67.24      4.12 o 
   0   5   2     1002.89      964.66     14.65 o 
   1   5   2       68.21       62.54      4.04 o 
   2   5   2     1449.82     1467.75     18.46 o 
   3   5   2       82.77       93.08      5.47 o 
   4   5   2      267.59      294.22     10.42 o 
   5   5   2       48.30       57.29      6.55 o 
   6   5   2       86.98       85.40      7.70 o 
   7   5   2        2.61        5.11      5.70 o 
  -7   6   2       40.18       41.20      9.01 o 
  -6   6   2      211.21      211.55     12.87 o 
  -5   6   2       26.52       28.55      4.90 o 
  -4   6   2       61.41       60.93      6.01 o 
  -3   6   2       67.92       65.80      5.46 o 
  -2   6   2      629.04      569.95     13.29 o 
  -1   6   2     1036.05     1065.86     15.58 o 
   0   6   2       36.29       38.35      2.59 o 
   1   6   2     1035.42     1038.32     15.62 o 
   2   6   2      630.50      634.05     13.20 o 
   3   6   2       66.89       71.87      5.34 o 
   4   6   2       67.23       69.53      5.71 o 
   5   6   2       26.76       22.57      4.85 o 
   6   6   2      210.79      198.25     12.65 o 
   7   6   2       40.49       24.05      9.32 o 
  -6   7   2        0.76        5.26      5.62 o 
  -5   7   2      145.08      137.64      9.57 o 
  -4   7   2      130.11      124.89      8.09 o 
  -3   7   2      149.73      163.37      8.26 o 
  -2   7   2      578.25      516.76     13.46 o 
  -1   7   2       17.28       15.43      3.15 o 
   0   7   2      948.99      924.15     24.40 o 
   1   7   2       15.72       12.68      2.91 o 
   2   7   2      567.77      522.99     13.05 o 
   3   7   2      146.78      143.14      7.71 o 
   4   7   2      135.54      126.20      8.16 o 
   5   7   2      145.23      128.12      9.70 o 
   6   7   2        0.59        2.91      4.74 o 
  -6   8   2       37.14       49.77      7.89 o 
  -5   8   2       26.20       25.14      6.17 o 
  -4   8   2       76.53       65.76      6.78 o 
  -3   8   2      329.91      315.86     12.28 o 
  -2   8   2      346.32      307.34     11.61 o 
  -1   8   2      106.31      107.80      6.47 o 
   0   8   2      188.88      191.39     12.40 o 
   1   8   2      106.87      103.36      6.25 o 
   2   8   2      338.99      312.80     11.02 o 
   3   8   2      328.79      336.22     12.00 o 
   4   8   2       75.70       67.92      6.74 o 
   5   8   2       25.67       20.73      5.88 o 
   6   8   2       35.55       39.32      6.48 o 
  -6   9   2        0.62        8.38      5.28 o 
  -5   9   2       93.50      110.82     10.24 o 
  -4   9   2       93.28       85.71      7.63 o 
  -3   9   2      213.10      197.04     10.76 o 
  -2   9   2       65.97       63.01      6.38 o 
  -1   9   2      475.65      467.82     13.81 o 
   0   9   2      180.34      175.30      6.08 o 
   1   9   2      477.90      463.42     14.20 o 
   2   9   2       65.03       60.05      6.32 o 
   3   9   2      221.60      220.93     11.15 o 
   4   9   2       92.44       85.89      7.94 o 
   5   9   2       91.65      110.93      9.60 o 
   6   9   2        0.59        7.00      7.00 o 
  -5  10   2       67.05       59.72      8.89 o 
  -4  10   2        6.12       16.46      4.90 o 
  -3  10   2       22.34       33.43      5.80 o 
  -2  10   2      196.94      184.87     10.33 o 
  -1  10   2       53.44       52.46      6.21 o 
   0  10   2       79.18       88.93      8.19 o 
   1  10   2       54.58       61.35      6.32 o 
   2  10   2      198.64      204.93     10.44 o 
   3  10   2       23.98       23.49      5.37 o 
   4  10   2        5.12        6.78      4.83 o 
   5  10   2       68.74       60.54      8.45 o 
  -5  11   2       43.20       43.75      9.07 o 
  -4  11   2       30.56       20.49      7.28 o 
  -3  11   2       69.70       78.83      8.41 o 
  -2  11   2       22.91       21.89      5.79 o 
  -1  11   2      473.39      447.83     16.58 o 
   0  11   2       11.02        9.85      2.89 o 
   1  11   2      477.15      478.08     16.49 o 
   2  11   2       23.44       10.59      5.15 o 
   3  11   2       65.78       75.43      7.64 o 
   4  11   2       30.94       27.67      6.77 o 
   5  11   2       44.52       35.83      8.17 o 
  -4  12   2       19.34       24.29      6.88 o 
  -3  12   2       51.39       57.81      8.27 o 
  -2  12   2       21.37       33.53      6.27 o 
  -1  12   2       15.50       22.76      5.42 o 
   0  12   2       70.79       74.80      6.02 o 
   1  12   2       16.25        9.01      5.62 o 
   2  12   2       21.37       23.65      5.97 o 
   3  12   2       53.12       59.45      7.69 o 
   4  12   2       19.91       23.40      6.40 o 
  -4  13   2       31.75       21.52      8.01 o 
  -3  13   2        3.86        3.90      6.15 o 
  -2  13   2      115.19      111.15     11.34 o 
  -1  13   2      169.56      180.50     13.53 o 
   0  13   2        7.02        4.35      4.06 o 
   1  13   2      166.42      163.56     12.71 o 
   2  13   2      116.36      122.40     10.81 o 
   3  13   2        3.97        3.16      6.25 o 
   4  13   2       31.05       27.53      8.18 o 
  -3  14   2       10.78       27.67      6.61 o 
  -2  14   2       82.71       90.71     10.46 o 
  -1  14   2       14.44       18.09      5.98 o 
   0  14   2       10.60       11.46     12.70 o 
   1  14   2       14.33       26.48      6.70 o 
   2  14   2       82.88       76.41     10.79 o 
   3  14   2       10.72       18.15      6.73 o 
  -1  15   2        0.59        0.00      6.34 o 
   0  15   2       11.65       12.36      5.25 o 
   1  15   2        0.82        6.45      7.19 o 
   1   0   3     2872.16     2851.80     17.61 o 
   2   0   3      746.65      790.25     10.90 o 
   3   0   3      166.95      190.61      6.45 o 
   4   0   3       70.93       69.24      5.16 o 
   5   0   3      119.70      125.64      7.41 o 
   6   0   3        0.16        1.88      3.76 o 
   7   0   3       17.85       20.45      5.25 o 
  -7   1   3        7.29        2.66      5.43 o 
  -6   1   3        3.87        8.84      4.10 o 
  -5   1   3      199.93      202.39      9.75 o 
  -4   1   3      174.61      170.93      7.61 o 
  -3   1   3       49.65       45.22      3.42 o 
  -2   1   3      798.43      843.13     11.98 o 
  -1   1   3     6130.40     5765.61    111.56 o 
   0   1   3      329.83      375.94      4.48 o 
   1   1   3     6094.22     5809.25    109.41 o 
   2   1   3      780.54      817.62     11.45 o 
   3   1   3       51.86       45.13      1.99 o 
   4   1   3      170.90      181.81      7.80 o 
   5   1   3      196.22      193.36      9.82 o 
   6   1   3        3.52        4.28      5.51 o 
   7   1   3        7.88        9.93      5.50 o 
  -7   2   3       11.74       12.44      6.17 o 
  -6   2   3       57.02       60.70      6.88 o 
  -5   2   3       94.33       94.22      7.32 o 
  -4   2   3      810.05      778.31     15.62 o 
  -3   2   3      292.37      273.49      8.26 o 
  -2   2   3      239.29      242.94      6.77 o 
  -1   2   3      469.26      495.98      8.30 o 
   0   2   3     6211.14     5756.77     78.01 o 
   1   2   3      440.41      502.97      8.29 o 
   2   2   3      252.11      269.47      6.73 o 
   3   2   3      290.70      277.74      2.20 o 
   4   2   3      809.64      801.85     15.96 o 
   5   2   3       99.07       93.43      7.69 o 
   6   2   3       57.34       42.79      7.16 o 
   7   2   3       12.08       25.84      5.88 o 
  -7   3   3       58.15       50.00      8.53 o 
  -6   3   3      101.07      116.86      8.96 o 
  -5   3   3       96.38      102.78      7.81 o 
  -4   3   3       44.96       43.68      4.62 o 
  -3   3   3     1295.04     1352.70     18.55 o 
  -2   3   3     1098.06     1159.00     14.57 o 
  -1   3   3     1970.66     2105.36     17.92 o 
   0   3   3      120.95      127.91      3.27 o 
   1   3   3     1983.40     2163.60     18.47 o 
   2   3   3     1079.76     1201.75     15.09 o 
   3   3   3     1286.26     1277.61      2.44 o 
   4   3   3       49.15       53.45      5.12 o 
   5   3   3       97.82      102.28      7.27 o 
   6   3   3      104.75      102.07      8.20 o 
   7   3   3       56.11       51.34      7.44 o 
  -7   4   3       19.46       20.44      6.35 o 
  -6   4   3       10.61       20.70      5.46 o 
  -5   4   3      197.70      207.14     10.75 o 
  -4   4   3       84.71       79.33      5.84 o 
  -3   4   3      180.96      201.04      7.97 o 
  -2   4   3      787.89      760.20     12.62 o 
  -1   4   3      270.83      301.07      7.74 o 
   0   4   3     2804.00     2851.37     81.10 o 
   1   4   3      279.86      326.25      7.93 o 
   2   4   3      796.81      796.55     13.32 o 
   3   4   3      175.53      159.84      2.07 o 
   4   4   3       83.72       80.92      6.04 o 
   5   4   3      192.47      188.86      9.97 o 
   6   4   3        9.84       11.80      5.07 o 
   7   4   3       19.72       17.14      6.10 o 
  -7   5   3        0.34        0.00      4.71 o 
  -6   5   3      128.61      133.09     10.60 o 
  -5   5   3       20.92       20.55      4.79 o 
  -4   5   3        8.14        6.83      3.90 o 
  -3   5   3      361.31      370.22     10.74 o 
  -2   5   3      519.12      502.80     11.87 o 
  -1   5   3      329.79      360.94      9.00 o 
   0   5   3     2077.10     2129.08     29.25 o 
   1   5   3      310.53      332.10      8.66 o 
   2   5   3      530.85      559.04     11.79 o 
   3   5   3      372.66      350.46      2.09 o 
   4   5   3        9.02        7.14      3.15 o 
   5   5   3       19.88       11.58      5.13 o 
   6   5   3      127.63      138.15     10.39 o 
   7   5   3        0.42        0.63      5.17 o 
  -6   6   3       28.30       28.13      6.76 o 
  -5   6   3       35.42       19.24      5.71 o 
  -4   6   3       25.65       27.69      4.16 o 
  -3   6   3      147.55      131.96      7.25 o 
  -2   6   3      589.14      567.97     13.39 o 
  -1   6   3       99.01      102.30      5.43 o 
   0   6   3      536.85      616.27      8.83 o 
   1   6   3       98.96      101.09      5.55 o 
   2   6   3      606.11      648.37     13.68 o 
   3   6   3      142.77      147.60      2.48 o 
   4   6   3       28.63       25.32      4.43 o 
   5   6   3       37.85       49.43      6.54 o 
   6   6   3       27.31       25.06      6.76 o 
   7   6   3        3.86       15.89      5.85 o 
  -6   7   3       27.81       25.41      6.97 o 
  -5   7   3       38.26       37.86      6.47 o 
  -4   7   3      101.52      120.87      8.02 o 
  -3   7   3      182.08      179.10      9.00 o 
  -2   7   3      444.71      429.78      2.19 o 
  -1   7   3      110.87      114.58      6.40 o 
   0   7   3      208.39      208.54     12.57 o 
   1   7   3      120.97      121.88      6.53 o 
   2   7   3      449.83      409.00     11.95 o 
   3   7   3      175.17      170.28      3.16 o 
   4   7   3      102.48       95.65      7.66 o 
   5   7   3       39.60       41.42      5.74 o 
   6   7   3       27.83       40.78      6.63 o 
  -6   8   3       11.52       15.29      6.60 o 
  -5   8   3       92.81       90.97      9.96 o 
  -4   8   3       70.51       80.72      7.78 o 
  -3   8   3       80.27       80.07      6.54 o 
  -2   8   3      166.45      161.61      8.42 o 
  -1   8   3      437.91      406.74     12.47 o 
   0   8   3      220.66      219.08      6.38 o 
   1   8   3      432.09      424.06     12.18 o 
   2   8   3      158.10      157.50      8.10 o 
   3   8   3       79.24       77.05      2.35 o 
   4   8   3       67.44       71.83      7.17 o 
   5   8   3       92.44      102.58      8.91 o 
   6   8   3       11.95       14.00      5.58 o 
  -6   9   3       31.26       30.79      7.97 o 
  -5   9   3       37.14       28.83      7.51 o 
  -4   9   3       89.20       93.20      9.47 o 
  -3   9   3      311.81      305.97     13.50 o 
  -2   9   3      171.10      167.94      9.47 o 
  -1   9   3      146.85      152.07      8.40 o 
   0   9   3      414.13      388.19      9.12 o 
   1   9   3      147.58      146.23      8.35 o 
   2   9   3      164.55      154.75      8.87 o 
   3   9   3      317.56      305.90      4.85 o 
   4   9   3       85.64       94.07      7.91 o 
   5   9   3       35.83       44.16      6.99 o 
   6   9   3       30.53       23.66      7.00 o 
  -5  10   3       24.72       23.41      7.11 o 
  -4  10   3       94.75       85.74      9.66 o 
  -3  10   3      123.70      109.53      9.00 o 
  -2  10   3      212.31      223.51     11.95 o 
  -1  10   3       91.51      104.51      7.64 o 
   0  10   3        1.22        1.52      2.44 o 
   1  10   3       97.61       95.96      7.37 o 
   2  10   3      210.34      209.58     11.06 o 
   3  10   3      117.90      119.32      9.06 o 
   4  10   3       94.49       96.76      9.30 o 
   5  10   3       24.63       31.87      6.25 o 
  -5  11   3       10.87        6.80      7.92 o 
  -4  11   3       10.64       11.53      5.61 o 
  -3  11   3       40.92       48.86      7.28 o 
  -2  11   3      112.40      115.23      9.03 o 
  -1  11   3       62.85       62.02      7.23 o 
   0  11   3       32.11       22.70     23.53 o 
   1  11   3       64.52       67.45      6.89 o 
   2  11   3      112.51      118.15      8.84 o 
   3  11   3       39.93       39.91      7.31 o 
   4  11   3       11.65        3.45      5.99 o 
   5  11   3       11.89        9.01      6.00 o 
  -4  12   3       21.24       23.28      7.45 o 
  -3  12   3       24.13       26.71      6.33 o 
  -2  12   3       13.46       16.79      6.13 o 
  -1  12   3       45.88       57.52      7.94 o 
   0  12   3       12.57        4.91      3.35 o 
   1  12   3       45.46       48.09      7.12 o 
   2  12   3       13.53       12.16      5.31 o 
   3  12   3       26.69       20.64      6.86 o 
   4  12   3       21.17       21.41      6.85 o 
  -3  13   3       27.27       30.32      7.09 o 
  -2  13   3        0.50        5.10      4.77 o 
  -1  13   3       32.55       38.38      6.74 o 
   0  13   3       16.95        6.18     14.26 o 
   1  13   3       31.77       39.26      6.71 o 
   2  13   3        0.26        1.19      5.02 o 
   3  13   3       27.68       29.27      7.23 o 
  -2  14   3        7.82        2.83      7.27 o 
  -1  14   3       29.20       40.65      8.06 o 
   0  14   3       15.36        9.72      9.88 o 
   1  14   3       29.67       37.87      6.87 o 
   2  14   3        8.60        4.66      6.96 o 
  -1  15   3       10.75       14.55      6.79 o 
   0  15   3        5.75        2.38      4.61 o 
   1  15   3       10.52       10.91      7.04 o 
   0   0   4     1533.89     1549.44     13.72 o 
   1   0   4      189.98      201.41      5.34 o 
   2   0   4      322.70      365.32      7.93 o 
   3   0   4      502.07      550.08     11.45 o 
   4   0   4       98.54      116.34      6.57 o 
   5   0   4       12.80       18.84      4.19 o 
   6   0   4        1.39        1.50      4.09 o 
   7   0   4       23.66       15.43      6.28 o 
  -7   1   4        0.80        3.30      4.98 o 
  -6   1   4       77.28       66.59      7.21 o 
  -5   1   4      177.79      160.42      9.28 o 
  -4   1   4      232.60      212.96      8.95 o 
  -3   1   4       65.18       70.05      4.71 o 
  -2   1   4      105.63       90.49      5.02 o 
  -1   1   4      449.59      483.58      8.69 o 
   0   1   4      611.94      707.38     16.12 o 
   1   1   4      448.17      434.45      7.95 o 
   2   1   4      111.61      128.62      5.03 o 
   3   1   4       65.47       58.60      4.14 o 
   4   1   4      234.40      240.22      9.08 o 
   5   1   4      175.40      187.93      9.82 o 
   6   1   4       80.28       85.57      8.55 o 
   7   1   4        0.74       13.39      4.40 o 
  -7   2   4       27.62       34.17      6.61 o 
  -6   2   4      109.74      106.78      8.37 o 
  -5   2   4      193.23      171.29      9.19 o 
  -4   2   4      514.90      500.41     13.23 o 
  -3   2   4      817.69      836.50     14.79 o 
  -2   2   4       24.52       25.17      2.64 o 
  -1   2   4     2038.21     2200.54     18.38 o 
   0   2   4    11042.75     9237.47    106.14 o 
   1   2   4     2032.55     2210.73     18.44 o 
   2   2   4       17.74       16.68      2.32 o 
   3   2   4      808.58      863.66     14.64 o 
   4   2   4      511.52      518.80     13.21 o 
   5   2   4      198.64      174.91      9.57 o 
   6   2   4      110.32      106.68      9.48 o 
   7   2   4       27.03       38.91      6.63 o 
  -7   3   4       33.65       34.52      7.12 o 
  -6   3   4       75.13       79.03      7.80 o 
  -5   3   4      134.37      129.41      8.78 o 
  -4   3   4      347.43      337.92     11.43 o 
  -3   3   4       29.10       27.06      3.58 o 
  -2   3   4      589.51      582.61     11.41 o 
  -1   3   4      618.49      582.04     10.46 o 
   0   3   4      306.21      341.70      5.45 o 
   1   3   4      619.97      654.31     10.81 o 
   2   3   4      594.99      590.94     11.12 o 
   3   3   4       26.43       27.69      3.53 o 
   4   3   4      354.27      351.33     11.12 o 
   5   3   4      135.11      114.30      8.28 o 
   6   3   4       73.38       71.65      8.15 o 
   7   3   4       33.14       38.72      7.60 o 
  -7   4   4        2.70        6.57      6.57 o 
  -6   4   4        8.77       11.41      4.88 o 
  -5   4   4      354.52      357.01     14.11 o 
  -4   4   4       92.63       93.91      6.58 o 
  -3   4   4      799.39      707.45     14.39 o 
  -2   4   4     1474.59     1464.69     17.87 o 
  -1   4   4      210.95      217.28      6.83 o 
   0   4   4     3228.53     3346.05     66.57 o 
   1   4   4      193.60      194.62      6.60 o 
   2   4   4     1465.26     1486.80     18.64 o 
   3   4   4      810.46      737.12     14.85 o 
   4   4   4       95.48      101.80      6.55 o 
   5   4   4      348.21      340.18     13.34 o 
   6   4   4        8.84        5.97      5.13 o 
   7   4   4        2.86        1.75      5.18 o 
  -7   5   4       59.00       42.06      7.93 o 
  -6   5   4       14.55       17.00      6.19 o 
  -5   5   4       41.17       41.41      6.92 o 
  -4   5   4       26.03       29.25      4.11 o 
  -3   5   4      559.20      555.34     13.70 o 
  -2   5   4      219.83      196.82      7.63 o 
  -1   5   4     1756.84     1765.31     19.62 o 
   0   5   4       32.44       32.12      2.43 o 
   1   5   4     1756.88     1748.35     19.83 o 
   2   5   4      221.21      216.04      7.84 o 
   3   5   4      554.52      562.62     13.53 o 
   4   5   4       24.97       21.84      4.45 o 
   5   5   4       38.45       37.05      5.53 o 
   6   5   4       14.92       15.64      5.27 o 
   7   5   4       60.37       61.71      8.01 o 
  -6   6   4       13.66        9.86      5.85 o 
  -5   6   4       14.72        7.20      5.58 o 
  -4   6   4       67.52       56.28      6.82 o 
  -3   6   4      318.30      316.16     11.28 o 
  -2   6   4      195.08      196.54      8.17 o 
  -1   6   4     1329.37     1282.15     18.06 o 
   0   6   4      377.40      395.97     12.06 o 
   1   6   4     1339.85     1256.77     17.74 o 
   2   6   4      193.27      158.97      2.47 o 
   3   6   4      315.61      295.84     10.86 o 
   4   6   4       68.97       69.61      6.17 o 
   5   6   4       15.24        8.77      4.24 o 
   6   6   4       14.18        8.26      5.81 o 
  -6   7   4       16.89       18.36      5.59 o 
  -5   7   4       61.88       60.44      8.13 o 
  -4   7   4       69.80       74.60      7.39 o 
  -3   7   4       46.33       48.27      5.15 o 
  -2   7   4       92.15       93.64      6.34 o 
  -1   7   4       54.91       50.95      4.71 o 
   0   7   4      362.70      280.81    191.65 o 
   1   7   4       57.14       58.64      4.79 o 
   2   7   4       90.68      102.05      5.92 o 
   3   7   4       50.98       61.00      5.39 o 
   4   7   4       70.69       59.10      6.69 o 
   5   7   4       64.35       74.47      7.56 o 
   6   7   4       17.08       15.64      5.60 o 
  -6   8   4       69.83       51.08      9.35 o 
  -5   8   4       20.92       19.49      6.39 o 
  -4   8   4       56.90       54.67      7.10 o 
  -3   8   4       67.33       74.32      6.76 o 
  -2   8   4      462.59      457.91     14.03 o 
  -1   8   4      185.26      201.55      9.31 o 
   0   8   4      612.56      435.45    292.81 o 
   1   8   4      176.34      165.76      8.13 o 
   2   8   4      467.05      451.59     13.60 o 
   3   8   4       66.00       62.51      6.75 o 
   4   8   4       54.75       64.62      6.34 o 
   5   8   4       21.93       23.62      5.52 o 
   6   8   4       70.50       81.77      8.46 o 
  -6   9   4       13.76       23.10      6.98 o 
  -5   9   4       95.20       96.30      9.48 o 
  -4   9   4       56.92       65.03      7.56 o 
  -3   9   4      128.24      114.17      9.37 o 
  -2   9   4      107.72      110.57      8.34 o 
  -1   9   4      304.77      307.41     12.23 o 
   0   9   4      127.32       73.13     54.02 o 
   1   9   4      301.78      260.20     11.21 o 
   2   9   4      105.78       94.63      7.30 o 
   3   9   4      132.65      126.27      8.27 o 
   4   9   4       55.90       54.48      7.56 o 
   5   9   4       97.19       98.06      8.94 o 
   6   9   4       14.44       20.19      6.24 o 
  -5  10   4       25.04       19.42      6.89 o 
  -4  10   4      117.14      114.44     10.83 o 
  -3  10   4       23.08       30.41      5.97 o 
  -2  10   4       45.95       37.39      6.66 o 
  -1  10   4      186.82      179.80     10.57 o 
   0  10   4      544.48      314.42    240.52 o 
   1  10   4      187.67      187.86     10.34 o 
   2  10   4       50.48       40.84      6.43 o 
   3  10   4       22.03       22.68      5.45 o 
   4  10   4      117.73      112.19      9.59 o 
   5  10   4       24.96       25.72      7.33 o 
  -5  11   4        4.76        0.00      6.58 o 
  -4  11   4       28.05       23.78      7.58 o 
  -3  11   4       11.66       14.56      5.36 o 
  -2  11   4       67.32       74.16      8.08 o 
  -1  11   4      103.99      105.29      8.57 o 
   0  11   4        8.54        0.50      3.37 o 
   1  11   4      106.03       99.74      8.22 o 
   2  11   4       67.99       64.69      7.47 o 
   3  11   4       10.66       11.37      4.68 o 
   4  11   4       27.73       30.49      7.01 o 
   5  11   4        4.59        4.44      5.44 o 
  -4  12   4       23.96       45.06      7.45 o 
  -3  12   4       12.79        3.72      6.85 o 
  -2  12   4       50.06       46.73      7.82 o 
  -1  12   4       34.31       34.99      5.77 o 
   0  12   4       18.39       13.67     14.44 o 
   1  12   4       33.92       38.99      6.22 o 
   2  12   4       48.06       48.64      6.29 o 
   3  12   4       13.30       16.64      5.06 o 
   4  12   4       23.92       28.23      6.58 o 
  -3  13   4        2.13        1.39      7.09 o 
  -2  13   4       27.54       28.55      6.61 o 
  -1  13   4       22.00       32.43      6.23 o 
   0  13   4        0.12        1.88      3.43 o 
   1  13   4       21.72       13.98      5.89 o 
   2  13   4       28.47       34.80      6.68 o 
   3  13   4        2.06        5.07      5.44 o 
  -2  14   4       20.11       27.48      8.75 o 
  -1  14   4       46.08       64.70      9.66 o 
   0  14   4      127.67       91.59     67.30 o 
   1  14   4       47.02       52.51      8.08 o 
   2  14   4       18.70       25.45      6.40 o 
   1   0   5     1222.05     1227.27     13.93 o 
   2   0   5      158.92      147.70      5.51 o 
   3   0   5     1116.75     1178.19     17.46 o 
   4   0   5      305.84      312.24     11.04 o 
   5   0   5      349.23      358.69     13.52 o 
   6   0   5       54.55       57.39      8.13 o 
   7   0   5        3.95        6.38      5.52 o 
  -7   1   5       10.44       16.39      4.55 o 
  -6   1   5      138.80      143.50     10.08 o 
  -5   1   5       97.17       89.37      7.63 o 
  -4   1   5      236.59      243.68      9.98 o 
  -3   1   5      452.58      467.12     11.61 o 
  -2   1   5      248.30      261.12      7.83 o 
  -1   1   5     3286.93     3414.94     24.01 o 
   0   1   5      314.83      297.29      5.95 o 
   1   1   5     3298.73     3289.64     22.87 o 
   2   1   5      228.54      249.34      7.19 o 
   3   1   5      455.23      449.14     10.98 o 
   4   1   5      245.17      265.15      9.93 o 
   5   1   5       92.64       97.99      7.49 o 
   6   1   5      141.91      147.46     10.39 o 
   7   1   5       11.27       15.57      5.31 o 
  -7   2   5       33.36       23.92      6.83 o 
  -6   2   5        0.05        0.96      4.19 o 
  -5   2   5       24.79       29.06      4.62 o 
  -4   2   5      128.74      132.04      7.72 o 
  -3   2   5      307.27      327.75      9.66 o 
  -2   2   5       13.40       20.94      2.55 o 
  -1   2   5     1299.94     1391.01     15.81 o 
   0   2   5      183.45      197.55      4.25 o 
   1   2   5     1290.88     1334.23     15.57 o 
   2   2   5       15.63       20.80      2.69 o 
   3   2   5      318.83      349.89      9.65 o 
   4   2   5      131.79      143.00      7.68 o 
   5   2   5       23.01       18.13      5.21 o 
   6   2   5        0.20        5.48      5.48 o 
   7   2   5       33.07       22.79      7.99 o 
  -7   3   5       46.79       41.68      8.26 o 
  -6   3   5       32.38       32.68      6.75 o 
  -5   3   5      177.65      159.20      9.70 o 
  -4   3   5       69.42       79.17      6.47 o 
  -3   3   5      441.51      391.93     11.30 o 
  -2   3   5      685.03      689.46     13.07 o 
  -1   3   5     1709.27     1725.31     18.14 o 
   0   3   5      291.75      267.76      5.24 o 
   1   3   5     1756.00     1811.50     18.52 o 
   2   3   5      695.92      725.10     12.87 o 
   3   3   5      444.26      405.73     11.01 o 
   4   3   5       68.64       73.72      5.75 o 
   5   3   5      179.05      172.78     10.10 o 
   6   3   5       31.60       26.53      6.56 o 
   7   3   5       46.23       34.35      7.31 o 
  -7   4   5       10.63       14.00      5.33 o 
  -6   4   5       12.04       16.89      4.72 o 
  -5   4   5       33.22       42.42      5.72 o 
  -4   4   5       40.30       43.58      4.91 o 
  -3   4   5      394.66      396.29     11.50 o 
  -2   4   5     1417.19     1433.71     18.52 o 
  -1   4   5      465.59      502.96     10.94 o 
   0   4   5        6.04        7.43      1.73 o 
   1   4   5      476.89      518.11     10.94 o 
   2   4   5     1401.22     1452.52     19.19 o 
   3   4   5      385.84      372.20     11.18 o 
   4   4   5       41.31       37.38      4.71 o 
   5   4   5       31.85       42.89      5.06 o 
   6   4   5       11.77       14.42      4.50 o 
   7   4   5       11.34        8.90      6.27 o 
  -6   5   5        2.18        3.32      4.09 o 
  -5   5   5       56.14       60.39      6.55 o 
  -4   5   5       16.21       20.61      4.46 o 
  -3   5   5       99.59       90.08      6.43 o 
  -2   5   5       30.80       32.37      4.27 o 
  -1   5   5      331.20      318.70      9.48 o 
   0   5   5      846.32      875.84     10.73 o 
   1   5   5      306.13      311.07      9.13 o 
   2   5   5       30.52       21.53      3.93 o 
   3   5   5      103.64      108.75      6.50 o 
   4   5   5       15.91       16.63      4.57 o 
   5   5   5       52.17       52.35      6.32 o 
   6   5   5        1.75        4.84      4.84 o 
  -6   6   5       10.78       14.66      5.77 o 
  -5   6   5        0.05        2.44      4.48 o 
  -4   6   5      481.23      464.88     15.34 o 
  -3   6   5       73.69       62.57      5.89 o 
  -2   6   5       72.84       60.88      4.98 o 
  -1   6   5      829.00      837.07     15.08 o 
   0   6   5       33.20       28.69      2.48 o 
   1   6   5      825.13      814.50     15.69 o 
   2   6   5       71.31       66.61      4.83 o 
   3   6   5       77.20       67.65      6.26 o 
   4   6   5      479.65      459.51     15.09 o 
   5   6   5        0.14        0.46      4.32 o 
   6   6   5       11.23        7.78      4.97 o 
  -6   7   5       24.73       33.37      6.41 o 
  -5   7   5       28.52       29.56      7.36 o 
  -4   7   5       45.31       48.73      6.34 o 
  -3   7   5      468.67      433.09     14.20 o 
  -2   7   5      119.35      116.86      7.00 o 
  -1   7   5       27.64       22.17      3.73 o 
   0   7   5      113.96      109.65      6.35 o 
   1   7   5       30.41       27.99      3.77 o 
   2   7   5      114.66      102.67      7.01 o 
   3   7   5      458.86      451.27     13.82 o 
   4   7   5       43.47       37.11      6.18 o 
   5   7   5       30.36       31.66      6.44 o 
   6   7   5       24.88       33.08      6.29 o 
  -6   8   5       13.15       10.43      7.29 o 
  -5   8   5       43.81       43.30      7.60 o 
  -4   8   5       61.75       61.30      7.22 o 
  -3   8   5       75.44       74.97      6.91 o 
  -2   8   5      473.52      429.41     14.17 o 
  -1   8   5       87.62       95.84      6.54 o 
   0   8   5      253.70      243.63      7.03 o 
   1   8   5       84.48       95.36      6.57 o 
   2   8   5      479.38      422.93     13.97 o 
   3   8   5       77.78       81.14      6.61 o 
   4   8   5       60.65       47.41      6.45 o 
   5   8   5       44.25       40.53      6.98 o 
   6   8   5       13.35       13.92      6.23 o 
  -5   9   5        9.25        8.56      6.62 o 
  -4   9   5      124.70      137.53     10.48 o 
  -3   9   5      159.16      183.58     10.98 o 
  -2   9   5      176.70      154.72      9.58 o 
  -1   9   5      168.94      173.06      9.35 o 
   0   9   5      247.05      240.54     10.66 o 
   1   9   5      164.66      168.78      9.25 o 
   2   9   5      186.88      180.14      9.82 o 
   3   9   5      162.02      158.48      4.69 o 
   4   9   5      125.33      126.88      9.33 o 
   5   9   5        9.01       15.82      4.76 o 
  -5  10   5       39.50       42.09      7.84 o 
  -4  10   5       64.98       52.54      8.80 o 
  -3  10   5      138.64      149.70     11.04 o 
  -2  10   5        6.50        6.93      4.97 o 
  -1  10   5       71.10       79.55      7.29 o 
   0  10   5       37.94       38.40      3.93 o 
   1  10   5       73.85       70.40      6.96 o 
   2  10   5        6.00       12.91      4.07 o 
   3  10   5      139.93      130.60      9.83 o 
   4  10   5       65.12       62.57      8.03 o 
   5  10   5       39.00       33.53      7.36 o 
  -4  11   5       30.35       23.66      8.28 o 
  -3  11   5       72.20       57.50      8.38 o 
  -2  11   5      139.16      146.31     10.38 o 
  -1  11   5       22.84       28.54      6.08 o 
   0  11   5      138.50      129.94      6.72 o 
   1  11   5       22.96       24.51      5.30 o 
   2  11   5      137.61      126.69      9.37 o 
   3  11   5       70.69       60.36      7.38 o 
   4  11   5       28.84       35.33      6.08 o 
  -4  12   5       47.99       60.46      8.91 o 
  -3  12   5       75.29       90.16      9.99 o 
  -2  12   5       23.31       14.79      5.99 o 
  -1  12   5       51.28       61.83      8.17 o 
   0  12   5       37.20       32.69      4.58 o 
   1  12   5       50.80       52.36      7.98 o 
   2  12   5       22.87       14.64      6.04 o 
   3  12   5       73.09       65.43      9.49 o 
   4  12   5       46.71       43.15      7.71 o 
  -3  13   5       67.79       77.56      9.65 o 
  -2  13   5        3.57        4.00      5.87 o 
  -1  13   5        2.94       12.75      6.14 o 
   0  13   5       95.74      106.52      7.02 o 
   1  13   5        3.22        2.35      5.51 o 
   2  13   5        3.21       12.72      4.80 o 
   3  13   5       67.73       76.17      9.33 o 
  -2  14   5        2.14        2.97      6.90 o 
  -1  14   5       30.47       30.02      7.44 o 
   0  14   5       14.72       19.84      5.45 o 
   1  14   5       28.90       31.73      6.68 o 
   2  14   5        2.25        3.32      5.66 o 
   0   0   6       58.98       46.44      1.33 o 
   1   0   6      728.17      669.26      2.46 o 
   2   0   6      116.13      108.45      5.23 o 
   3   0   6       48.77       46.75      4.34 o 
   4   0   6      112.13      124.59      7.14 o 
   5   0   6        5.44        3.88      5.19 o 
   6   0   6        0.92        7.68      4.86 o 
   7   0   6        1.73        5.20      5.14 o 
  -7   1   6        4.70        0.00      5.52 o 
  -6   1   6       18.17       16.86      5.23 o 
  -5   1   6      257.58      260.29     11.86 o 
  -4   1   6      114.25      116.47      7.40 o 
  -3   1   6      425.80      409.01     11.48 o 
  -2   1   6     1246.01     1398.93     18.08 o 
  -1   1   6     1031.01     1015.09      1.97 o 
   0   1   6       25.80       28.52      1.97 o 
   1   1   6     1041.01      989.48     14.03 o 
   2   1   6     1246.65     1353.23     17.11 o 
   3   1   6      421.13      406.64     10.86 o 
   4   1   6      113.98      113.25      6.61 o 
   5   1   6      255.28      249.86     11.53 o 
   6   1   6       17.76        4.25      6.32 o 
   7   1   6        5.00       12.67      5.20 o 
  -7   2   6       21.60       20.49      6.41 o 
  -6   2   6       50.30       61.51      7.19 o 
  -5   2   6       96.46      104.54      8.27 o 
  -4   2   6      204.12      194.77      9.60 o 
  -3   2   6      539.36      523.51     13.25 o 
  -2   2   6       25.54       25.75      3.35 o 
  -1   2   6       33.15       26.96      3.22 o 
   0   2   6      163.54      148.97      3.99 o 
   1   2   6       33.59       36.57      3.29 o 
   2   2   6       24.03       24.82      3.11 o 
   3   2   6      544.06      535.68     12.63 o 
   4   2   6      203.96      177.22      9.27 o 
   5   2   6       98.23      108.57      7.89 o 
   6   2   6       50.38       46.22      7.93 o 
   7   2   6       23.05       26.19      6.65 o 
  -7   3   6        9.14       20.34      5.77 o 
  -6   3   6       10.71       12.57      5.13 o 
  -5   3   6       29.72       21.17      5.74 o 
  -4   3   6      291.32      298.97     10.98 o 
  -3   3   6       32.90       35.10      4.13 o 
  -2   3   6      758.89      764.40     14.63 o 
  -1   3   6      769.34      736.85     13.60 o 
   0   3   6      995.16      986.10     19.24 o 
   1   3   6      762.11      751.26     13.29 o 
   2   3   6      765.57      797.26     14.43 o 
   3   3   6       30.02       31.67      4.23 o 
   4   3   6      298.66      311.80     11.00 o 
   5   3   6       31.48       30.30      5.76 o 
   6   3   6       11.63        7.98      5.46 o 
   7   3   6        9.04        8.63      6.07 o 
  -6   4   6      116.05      112.54     10.07 o 
  -5   4   6      188.52      183.47     10.79 o 
  -4   4   6      138.28      137.26      8.31 o 
  -3   4   6      168.50      170.92      8.19 o 
  -2   4   6      330.34      328.65     10.51 o 
  -1   4   6     1010.75     1021.26     15.71 o 
   0   4   6      646.41      692.77     32.36 o 
   1   4   6     1014.97     1029.38     16.18 o 
   2   4   6      325.51      323.39      9.66 o 
   3   4   6      174.30      162.01      7.77 o 
   4   4   6      133.86      119.90      8.11 o 
   5   4   6      187.63      169.59     10.39 o 
   6   4   6      114.52      125.37      9.65 o 
   7   4   6       23.41       24.99      7.32 o 
  -6   5   6        4.98        7.95      5.25 o 
  -5   5   6       31.88       22.98      5.83 o 
  -4   5   6      597.63      587.10     17.17 o 
  -3   5   6       17.86       20.29      3.80 o 
  -2   5   6      521.67      499.45     12.90 o 
  -1   5   6       80.20       70.34      5.42 o 
   0   5   6     1102.65     1046.16     11.70 o 
   1   5   6       79.78       89.39      5.41 o 
   2   5   6      518.74      486.22     12.85 o 
   3   5   6       17.73       20.34      4.04 o 
   4   5   6      595.64      609.05     17.13 o 
   5   5   6       31.85       28.95      5.42 o 
   6   5   6        4.36        1.09      5.15 o 
  -6   6   6       21.79       26.27      6.78 o 
  -5   6   6       12.22       13.78      6.05 o 
  -4   6   6      212.59      219.11     11.13 o 
  -3   6   6       61.03       59.95      6.28 o 
  -2   6   6      214.99      199.17      8.90 o 
  -1   6   6       16.27       11.96      3.80 o 
   0   6   6       68.56       68.13      3.80 o 
   1   6   6       17.54       20.53      3.30 o 
   2   6   6      211.59      202.65      9.06 o 
   3   6   6       61.26       46.66      5.83 o 
   4   6   6      214.09      212.71     11.15 o 
   5   6   6       12.03        8.86      5.50 o 
   6   6   6       22.87       25.07      4.68 o 
  -6   7   6       34.12       45.08      8.12 o 
  -5   7   6       25.95       15.80      5.77 o 
  -4   7   6       83.02       80.06      7.88 o 
  -3   7   6      152.13      128.03      8.97 o 
  -2   7   6      256.32      240.49     10.55 o 
  -1   7   6       15.48       18.06      3.33 o 
   0   7   6      264.14      251.07      7.05 o 
   1   7   6       16.83       19.20      3.36 o 
   2   7   6      250.26      242.61     10.53 o 
   3   7   6      155.64      138.65      8.61 o 
   4   7   6       81.38       72.91      8.01 o 
   5   7   6       25.71       33.21      5.34 o 
   6   7   6       34.26       29.48      6.67 o 
  -6   8   6       25.99       13.12      7.57 o 
  -5   8   6       14.18       18.14      4.80 o 
  -4   8   6       29.68       24.62      6.16 o 
  -3   8   6       57.74       62.58      7.28 o 
  -2   8   6      966.84      885.25     21.22 o 
  -1   8   6       13.24       22.16      4.03 o 
   0   8   6      187.33      188.41      6.55 o 
   1   8   6       12.96       11.58      3.90 o 
   2   8   6      969.75      941.51     20.73 o 
   3   8   6       58.61       53.87      7.20 o 
   4   8   6       32.94       26.10      5.73 o 
   5   8   6       14.37       16.95      6.02 o 
   6   8   6       26.67       28.63      6.84 o 
  -5   9   6        0.90        1.24      5.82 o 
  -4   9   6       31.08       25.84      6.58 o 
  -3   9   6       20.73       20.66      5.56 o 
  -2   9   6      106.74      115.71      8.18 o 
  -1   9   6      205.89      212.82     10.43 o 
   0   9   6       47.19       48.47      3.99 o 
   1   9   6      208.27      211.49     10.05 o 
   2   9   6      110.54      108.61      8.33 o 
   3   9   6       17.99       13.04      4.66 o 
   4   9   6       30.45       24.50      5.85 o 
   5   9   6        0.67        0.58      5.44 o 
  -5  10   6       31.49       36.69      7.70 o 
  -4  10   6        7.30       16.21      5.99 o 
  -3  10   6        8.77        9.08      5.07 o 
  -2  10   6       27.69       32.40      6.05 o 
  -1  10   6       25.00       24.87      5.09 o 
   0  10   6      161.86      155.87      6.73 o 
   1  10   6       24.86       23.07      5.33 o 
   2  10   6       28.43       28.34      5.48 o 
   3  10   6        8.22        5.90      4.98 o 
   4  10   6        8.23        1.10      5.61 o 
   5  10   6       31.73       56.79      7.51 o 
  -4  11   6       16.28       18.93      7.14 o 
  -3  11   6       18.23       14.84      6.52 o 
  -2  11   6       33.02       45.18      6.23 o 
  -1  11   6       98.85       93.43      8.58 o 
   0  11   6      108.14       93.95      6.07 o 
   1  11   6       96.06       97.43      8.21 o 
   2  11   6       32.40       28.49      5.91 o 
   3  11   6       17.58       22.07      5.99 o 
   4  11   6       16.09        7.65      6.80 o 
  -4  12   6       31.10       26.10      7.35 o 
  -3  12   6       51.34       57.69      9.04 o 
  -2  12   6       69.84       58.64      8.60 o 
  -1  12   6       42.66       55.18      7.79 o 
   0  12   6       13.45        8.84      4.09 o 
   1  12   6       41.98       42.56      7.10 o 
   2  12   6       68.89       73.21      7.94 o 
   3  12   6       51.59       58.15      8.19 o 
   4  12   6       30.61       43.89      6.45 o 
  -3  13   6       34.51       40.17      9.05 o 
  -2  13   6        1.31        6.78      5.72 o 
  -1  13   6      104.26      130.60     12.22 o 
   0  13   6       42.59       42.52      5.39 o 
   1  13   6      104.60      103.36     10.29 o 
   2  13   6        1.23        0.00      5.21 o 
   3  13   6       35.56       36.97      7.42 o 
  -1  14   6       31.95       45.07      9.66 o 
   0  14   6        2.36        0.13      7.50 o 
   1  14   6       33.09       39.96      8.48 o 
   1   0   7      415.41      353.25      9.13 o 
   2   0   7       16.59       12.78      3.01 o 
   3   0   7      429.26      416.39     11.94 o 
   4   0   7      109.09      104.20      7.62 o 
   5   0   7      560.87      549.32     17.91 o 
   6   0   7        8.86       13.69      5.22 o 
   7   0   7        0.19        2.01      5.01 o 
  -7   1   7        3.63        6.59      4.61 o 
  -6   1   7       31.85       34.37      6.52 o 
  -5   1   7      239.38      261.22     12.22 o 
  -4   1   7       47.51       39.39      5.53 o 
  -3   1   7      144.35      139.42      7.38 o 
  -2   1   7      843.51      900.84     16.05 o 
  -1   1   7       56.87       69.82      4.58 o 
   0   1   7       94.39       86.98      3.36 o 
   1   1   7       54.73       57.61      3.95 o 
   2   1   7      842.74      854.81     15.45 o 
   3   1   7      144.90      146.43      7.26 o 
   4   1   7       48.93       46.92      5.68 o 
   5   1   7      245.96      276.48     12.78 o 
   6   1   7       31.70       39.37      7.05 o 
   7   1   7        3.03        5.10      5.28 o 
  -7   2   7       11.53        6.01      5.46 o 
  -6   2   7        5.90        3.79      5.31 o 
  -5   2   7       21.89       23.06      4.88 o 
  -4   2   7       77.28       82.68      6.66 o 
  -3   2   7       86.06       87.53      5.86 o 
  -2   2   7      113.79      114.43      6.08 o 
  -1   2   7     1422.00     1479.85     18.78 o 
   0   2   7      175.12      107.20     78.67 o 
   1   2   7     1414.70     1472.55     18.38 o 
   2   2   7      108.86      101.08      5.64 o 
   3   2   7       86.30       83.66      5.86 o 
   4   2   7       76.86       80.11      6.24 o 
   5   2   7       20.28       24.87      5.11 o 
   6   2   7        5.16        8.83      5.01 o 
   7   2   7       11.38       10.04      5.87 o 
  -6   3   7       35.04       31.34      7.18 o 
  -5   3   7       30.91       35.71      6.59 o 
  -4   3   7      198.35      206.34     10.41 o 
  -3   3   7        3.04        1.87      3.19 o 
  -2   3   7       51.21       49.67      4.47 o 
  -1   3   7      211.02      217.22      7.99 o 
   0   3   7      179.13      183.49      7.49 o 
   1   3   7      204.55      218.34      7.78 o 
   2   3   7       49.16       49.52      4.32 o 
   3   3   7        2.25        1.49      2.78 o 
   4   3   7      200.92      205.49      9.73 o 
   5   3   7       28.81       33.15      6.67 o 
   6   3   7       34.64       38.72      6.89 o 
  -6   4   7       26.14       26.60      6.50 o 
  -5   4   7      235.01      223.48     12.49 o 
  -4   4   7      100.20      108.62      8.09 o 
  -3   4   7       16.32       14.86      3.66 o 
  -2   4   7      623.23      584.54     14.54 o 
  -1   4   7       59.77       58.29      5.07 o 
   0   4   7      101.46      129.59      4.54 o 
   1   4   7       57.95       67.74      4.72 o 
   2   4   7      628.01      607.88     14.49 o 
   3   4   7       17.81       23.19      3.80 o 
   4   4   7       94.66       89.05      7.85 o 
   5   4   7      236.32      222.23     12.17 o 
   6   4   7       25.63       22.99      6.11 o 
  -6   5   7        5.14        1.18      5.54 o 
  -5   5   7      139.35      128.99     10.77 o 
  -4   5   7      246.71      263.89     12.19 o 
  -3   5   7      133.81      139.33      8.14 o 
  -2   5   7      238.44      248.35      9.80 o 
  -1   5   7      927.35      947.56     16.97 o 
   0   5   7       57.09       49.35      3.33 o 
   1   5   7      924.80      931.76     17.27 o 
   2   5   7      239.93      237.64      9.72 o 
   3   5   7      133.76      137.52      8.11 o 
   4   5   7      239.05      252.09     11.68 o 
   5   5   7      141.58      134.91      9.79 o 
   6   5   7        4.85       11.47      5.71 o 
  -6   6   7        5.15       12.88      4.61 o 
  -5   6   7        7.21        0.54      5.43 o 
  -4   6   7      552.82      571.90     18.22 o 
  -3   6   7      169.87      162.94      9.55 o 
  -2   6   7      344.47      341.32     11.82 o 
  -1   6   7       42.01       33.93      4.66 o 
   0   6   7      179.70      167.12      5.74 o 
   1   6   7       42.89       33.46      4.68 o 
   2   6   7      357.12      362.67     12.15 o 
   3   6   7      168.61      172.82      9.81 o 
   4   6   7      555.29      543.91     18.12 o 
   5   6   7        7.72        4.16      4.45 o 
   6   6   7        4.58        0.57      5.19 o 
  -6   7   7       16.33       27.44      6.49 o 
  -5   7   7       76.35       62.44      8.35 o 
  -4   7   7       10.29       12.20      4.98 o 
  -3   7   7      610.16      613.59     17.88 o 
  -2   7   7      175.05      171.87      9.59 o 
  -1   7   7      135.66      133.59      7.83 o 
   0   7   7       25.67       26.29      3.81 o 
   1   7   7      140.46      131.01      7.74 o 
   2   7   7      171.80      179.76      9.16 o 
   3   7   7      614.91      599.29     17.34 o 
   4   7   7       11.82       11.23      5.50 o 
   5   7   7       75.22       69.90      8.47 o 
   6   7   7       15.33       25.38      5.56 o 
  -5   8   7       57.47       57.31      7.25 o 
  -4   8   7       10.82       17.98      5.11 o 
  -3   8   7      136.60      144.16     10.33 o 
  -2   8   7      526.97      523.06     16.96 o 
  -1   8   7       33.36       30.23      5.08 o 
   0   8   7       81.03       74.74      4.80 o 
   1   8   7       33.40       39.84      5.66 o 
   2   8   7      522.80      537.42     16.42 o 
   3   8   7      132.17      122.84      9.40 o 
   4   8   7       11.86       15.97      5.26 o 
   5   8   7       56.89       68.01      8.45 o 
  -5   9   7        8.25        5.78      6.58 o 
  -4   9   7       35.96       44.10      7.11 o 
  -3   9   7       99.63       96.39      9.35 o 
  -2   9   7       29.15       34.35      6.12 o 
  -1   9   7        3.13        4.27      3.90 o 
   0   9   7      119.43      124.89      5.97 o 
   1   9   7        3.92        3.27      3.67 o 
   2   9   7       28.40       33.74      5.68 o 
   3   9   7       96.17      107.37      8.56 o 
   4   9   7       36.48       23.93      6.46 o 
   5   9   7        8.42        5.93      5.35 o 
  -5  10   7       16.27       13.54      7.66 o 
  -4  10   7        4.01        5.61      5.35 o 
  -3  10   7      173.27      179.03     11.91 o 
  -2  10   7       16.89       20.41      4.82 o 
  -1  10   7       76.37       72.60      7.66 o 
   0  10   7       25.60       28.61      3.78 o 
   1  10   7       77.45       85.77      7.34 o 
   2  10   7       17.61       10.91      4.90 o 
   3  10   7      172.39      164.64     11.30 o 
   4  10   7        4.24        5.42      5.42 o 
   5  10   7       16.79       19.05      6.41 o 
  -4  11   7       23.48       23.42      7.47 o 
  -3  11   7       17.05       16.01      6.79 o 
  -2  11   7       65.52       72.93      8.89 o 
  -1  11   7        0.78        3.76      4.65 o 
   0  11   7        7.05        7.21      3.30 o 
   1  11   7        0.60        2.03      4.58 o 
   2  11   7       65.78       76.15      7.70 o 
   3  11   7       17.78       18.37      5.87 o 
   4  11   7       23.79       28.75      6.38 o 
  -3  12   7       23.01       33.02      7.96 o 
  -2  12   7        0.93        7.56      4.89 o 
  -1  12   7      108.04      121.42     11.89 o 
   0  12   7       36.76       40.09      5.42 o 
   1  12   7      110.96      116.58     10.22 o 
   2  12   7        1.09        0.00      5.25 o 
   3  12   7       24.20       29.39      6.78 o 
  -2  13   7       32.04       32.81      7.80 o 
  -1  13   7        2.27        3.37      5.88 o 
   0  13   7       11.69       13.24      4.83 o 
   1  13   7        2.36        5.58      5.58 o 
   2  13   7       31.62       26.82      6.32 o 
  -1  14   7       12.31       14.07      8.14 o 
   0  14   7       11.90       19.63      4.47 o 
   1  14   7       11.50        5.41      6.02 o 
   0   0   8     2229.53     2051.67     22.25 o 
   1   0   8       12.44        6.45      3.50 o 
   2   0   8     1428.71     1456.30     20.33 o 
   3   0   8       17.90       20.20      3.35 o 
   4   0   8       24.91       33.47      4.63 o 
   5   0   8       11.82       10.84      5.64 o 
   6   0   8       19.77        2.94      6.84 o 
  -6   1   8       31.52       40.81      6.87 o 
  -5   1   8       71.69       85.23      8.57 o 
  -4   1   8       81.51       83.61      7.00 o 
  -3   1   8      147.94      132.98      7.69 o 
  -2   1   8       98.44      110.78      6.74 o 
  -1   1   8      161.97      159.08      6.99 o 
   0   1   8       13.90       10.23      1.90 o 
   1   1   8      159.71      148.15      6.68 o 
   2   1   8       97.81      105.71      6.08 o 
   3   1   8      146.23      129.96      7.23 o 
   4   1   8       76.71       75.61      6.62 o 
   5   1   8       71.86       74.83      7.99 o 
   6   1   8       30.35       39.12      6.83 o 
  -6   2   8       24.31       25.37      6.85 o 
  -5   2   8       11.86       19.41      5.15 o 
  -4   2   8      187.19      196.99     10.20 o 
  -3   2   8       53.08       53.48      5.71 o 
  -2   2   8       73.83       85.83      5.95 o 
  -1   2   8      199.81      181.29      7.76 o 
   0   2   8      958.79      899.38     10.99 o 
   1   2   8      195.44      171.30      7.37 o 
   2   2   8       78.56       77.05      5.52 o 
   3   2   8       56.78       63.61      5.68 o 
   4   2   8      189.93      173.87      9.72 o 
   5   2   8       11.83        7.67      5.59 o 
   6   2   8       24.21       25.64      7.70 o 
  -6   3   8       10.97        8.62      5.75 o 
  -5   3   8        9.40       10.44      4.63 o 
  -4   3   8      230.51      245.11     11.61 o 
  -3   3   8        9.94        7.97      3.87 o 
  -2   3   8       50.43       57.26      5.00 o 
  -1   3   8      478.58      473.10     12.68 o 
   0   3   8       30.04       29.47      2.59 o 
   1   3   8      479.48      479.09     12.39 o 
   2   3   8       53.60       60.53      5.21 o 
   3   3   8       11.19       11.40      2.95 o 
   4   3   8      226.35      238.18     11.28 o 
   5   3   8        9.59        8.83      5.51 o 
   6   3   8       10.67        4.57      6.38 o 
  -6   4   8       25.86       27.16      6.77 o 
  -5   4   8      143.42      148.17     10.33 o 
  -4   4   8      216.23      232.26     11.44 o 
  -3   4   8      342.23      344.42     12.75 o 
  -2   4   8       44.17       52.36      5.22 o 
  -1   4   8       57.82       62.91      5.48 o 
   0   4   8      124.37      103.26      6.23 o 
   1   4   8       50.54       53.68      4.70 o 
   2   4   8       41.21       44.59      4.83 o 
   3   4   8      340.74      338.61     12.47 o 
   4   4   8      212.81      213.02     11.32 o 
   5   4   8      147.03      132.68     10.68 o 
   6   4   8       25.75       24.46      6.39 o 
  -6   5   8        9.74        6.12      6.30 o 
  -5   5   8       21.67       30.61      5.95 o 
  -4   5   8      171.89      192.04     11.07 o 
  -3   5   8      264.15      283.47     11.69 o 
  -2   5   8      381.59      352.05     12.60 o 
  -1   5   8      355.75      337.33     11.83 o 
   0   5   8      167.85      184.24      6.03 o 
   1   5   8      356.50      331.88     11.52 o 
   2   5   8      378.67      338.99      3.63 o 
   3   5   8      266.40      283.20     11.93 o 
   4   5   8      176.85      182.66     10.87 o 
   5   5   8       23.93       15.21      6.30 o 
   6   5   8        9.51       13.71      5.99 o 
  -6   6   8       11.28       15.79      5.81 o 
  -5   6   8       30.60       25.98      6.60 o 
  -4   6   8      153.90      151.16     11.01 o 
  -3   6   8       97.99       97.92      8.51 o 
  -2   6   8      159.68      177.23      9.10 o 
  -1   6   8      451.79      444.76     14.11 o 
   0   6   8       48.08       47.52      3.75 o 
   1   6   8      450.10      433.96     13.81 o 
   2   6   8      160.33      141.60      8.69 o 
   3   6   8      101.62      106.94      8.06 o 
   4   6   8      155.34      158.33      9.93 o 
   5   6   8       29.17       20.76      7.00 o 
   6   6   8       10.86        9.15      6.02 o 
  -5   7   8       41.82       41.03      7.79 o 
  -4   7   8       84.37       70.91      8.03 o 
  -3   7   8       49.43       45.07      6.68 o 
  -2   7   8      375.81      368.07     14.44 o 
  -1   7   8       86.67       88.02      7.30 o 
   0   7   8        2.68        6.02      3.09 o 
   1   7   8       86.19      100.36      7.31 o 
   2   7   8      375.07      343.08     13.34 o 
   3   7   8       51.71       57.46      7.04 o 
   4   7   8       83.05       70.09      8.46 o 
   5   7   8       41.27       45.44      6.13 o 
  -5   8   8       32.06       33.17      6.99 o 
  -4   8   8       11.83       15.65      5.42 o 
  -3   8   8       91.08       75.82      8.70 o 
  -2   8   8       21.44       19.23      5.35 o 
  -1   8   8      248.70      232.78     11.57 o 
   0   8   8        8.43        5.78      2.72 o 
   1   8   8      252.18      249.26     11.68 o 
   2   8   8       19.36       18.37      4.73 o 
   3   8   8       88.09      103.73      8.83 o 
   4   8   8       11.67        2.67      5.45 o 
   5   8   8       31.11       28.88      6.96 o 
  -5   9   8        8.67       11.23      5.31 o 
  -4   9   8       53.66       57.63      7.91 o 
  -3   9   8       64.70       59.97      8.75 o 
  -2   9   8       66.87       57.24      7.58 o 
  -1   9   8       43.76       49.72      6.32 o 
   0   9   8        0.36        5.10      2.60 o 
   1   9   8       43.29       47.36      6.73 o 
   2   9   8       67.69       52.09      7.11 o 
   3   9   8       62.05       67.81      7.85 o 
   4   9   8       54.63       59.22      8.50 o 
   5   9   8        8.39       13.43      5.10 o 
  -4  10   8       18.87       15.42      6.67 o 
  -3  10   8        3.63        1.21      4.72 o 
  -2  10   8        6.27        9.23      3.94 o 
  -1  10   8       49.66       44.34      7.17 o 
   0  10   8      112.82      123.87      6.84 o 
   1  10   8       49.93       51.46      6.71 o 
   2  10   8        7.40        6.57      4.97 o 
   3  10   8        3.30        4.35      4.29 o 
   4  10   8       18.51       27.62      5.88 o 
  -4  11   8       53.18       59.12      9.98 o 
  -3  11   8       19.56       30.17      7.00 o 
  -2  11   8       73.57       68.99      9.55 o 
  -1  11   8       11.02        6.31      5.92 o 
   0  11   8       54.54       54.60      5.29 o 
   1  11   8       10.93       13.82      5.40 o 
   2  11   8       72.49       67.39      8.45 o 
   3  11   8       20.70       18.55      6.57 o 
   4  11   8       53.20       68.25      8.18 o 
  -3  12   8       22.54       21.48      7.46 o 
  -2  12   8       75.93       80.30      9.72 o 
  -1  12   8        0.30        3.13      4.83 o 
   0  12   8       45.62       46.48     10.32 o 
   1  12   8        0.28        3.49      5.89 o 
   2  12   8       75.36       73.43      8.30 o 
   3  12   8       22.33       27.10      6.07 o 
  -2  13   8        2.28        3.60      5.25 o 
  -1  13   8       19.91        9.73      7.10 o 
   0  13   8        3.32        4.54      4.22 o 
   1  13   8       19.66       23.38      6.61 o 
   2  13   8        2.53        4.49      4.72 o 
   1   0   9       56.97       67.96      5.24 o 
   2   0   9       24.98       29.40      3.99 o 
   3   0   9       30.67       30.56      4.23 o 
   4   0   9       25.25       34.58      5.41 o 
   5   0   9        5.87       12.58      5.63 o 
   6   0   9       23.49       22.17      6.58 o 
  -6   1   9       41.43       27.70      6.79 o 
  -5   1   9       67.26       79.58      7.99 o 
  -4   1   9      134.94      149.48      9.38 o 
  -3   1   9       61.28       63.59      5.99 o 
  -2   1   9      556.34      583.61     15.04 o 
  -1   1   9      156.69      147.84      7.38 o 
   0   1   9      592.63      560.18      9.59 o 
   1   1   9      160.24      149.63      7.19 o 
   2   1   9      556.89      561.43     14.15 o 
   3   1   9       58.85       62.56      5.93 o 
   4   1   9      132.70      133.18      9.39 o 
   5   1   9       65.16       84.79      7.29 o 
   6   1   9       40.31       29.08      7.46 o 
  -6   2   9       56.87       67.75      8.77 o 
  -5   2   9       35.67       39.63      6.16 o 
  -4   2   9      239.52      234.33     12.43 o 
  -3   2   9       96.37      107.10      7.44 o 
  -2   2   9      224.92      210.58      9.85 o 
  -1   2   9      507.36      546.53     13.82 o 
   0   2   9        9.41        6.87      2.02 o 
   1   2   9      513.66      533.44     13.42 o 
   2   2   9      220.16      218.23      9.25 o 
   3   2   9       97.09       97.34      6.97 o 
   4   2   9      236.72      263.85     12.09 o 
   5   2   9       34.30       30.60      6.52 o 
   6   2   9       56.19       47.53      8.70 o 
  -6   3   9        8.16        4.20      5.47 o 
  -5   3   9        5.45        2.67      5.39 o 
  -4   3   9      129.69      105.86      9.54 o 
  -3   3   9       44.78       48.52      5.35 o 
  -2   3   9       66.37       65.86      5.79 o 
  -1   3   9      355.36      324.35     11.21 o 
   0   3   9      112.31      120.68      4.90 o 
   1   3   9      343.64      329.87     11.17 o 
   2   3   9       70.72       65.03      6.03 o 
   3   3   9       47.46       56.95      6.17 o 
   4   3   9      129.35      132.39      8.77 o 
   5   3   9        5.62       10.37      4.82 o 
   6   3   9        7.73       10.04      5.54 o 
  -6   4   9        2.16        3.03      5.66 o 
  -5   4   9       87.02       89.79      8.42 o 
  -4   4   9       67.18       83.58      7.06 o 
  -3   4   9      310.65      293.34     12.64 o 
  -2   4   9       62.94       63.89      6.33 o 
  -1   4   9      233.10      239.99     10.09 o 
   0   4   9      199.32      202.17      6.44 o 
   1   4   9      230.08      232.33      9.66 o 
   2   4   9       62.46       50.69      6.19 o 
   3   4   9      317.98      317.72     12.68 o 
   4   4   9       67.16       60.58      7.35 o 
   5   4   9       89.34       89.16      9.26 o 
   6   4   9        2.18        0.58      5.73 o 
  -6   5   9       32.72       36.50      6.82 o 
  -5   5   9       11.48        1.17      5.95 o 
  -4   5   9      226.98      235.99     12.33 o 
  -3   5   9      603.27      611.88     18.20 o 
  -2   5   9      162.29      172.93      9.40 o 
  -1   5   9      630.11      586.01     16.17 o 
   0   5   9       96.84       88.29      4.48 o 
   1   5   9      642.50      648.97     16.65 o 
   2   5   9      160.28      169.78      9.19 o 
   3   5   9      594.93      592.50     17.93 o 
   4   5   9      229.97      242.92     12.78 o 
   5   5   9       11.38        8.84      5.56 o 
   6   5   9       32.52       25.04      7.33 o 
  -5   6   9        2.19        4.74      5.73 o 
  -4   6   9        2.15        3.19      5.31 o 
  -3   6   9      194.69      224.28     12.07 o 
  -2   6   9      269.42      242.19     12.07 o 
  -1   6   9       23.15       21.64      5.15 o 
   0   6   9        0.02        5.37      2.08 o 
   1   6   9       23.05       26.97      5.35 o 
   2   6   9      264.18      261.17     11.82 o 
   3   6   9      192.29      227.07     11.87 o 
   4   6   9        2.00        6.12      4.97 o 
   5   6   9        1.95        6.31      4.17 o 
  -5   7   9       19.94       14.32      6.27 o 
  -4   7   9       78.84       93.23      8.74 o 
  -3   7   9      309.44      320.05     14.91 o 
  -2   7   9      189.56      183.95     11.09 o 
  -1   7   9       99.22      104.59      7.78 o 
   0   7   9       54.27       54.07      4.32 o 
   1   7   9       91.65       80.19      8.00 o 
   2   7   9      191.65      187.05     10.75 o 
   3   7   9      314.48      335.85     14.66 o 
   4   7   9       75.82       70.58      8.10 o 
   5   7   9       20.53       20.81      7.13 o 
  -5   8   9       48.38       51.36      8.00 o 
  -4   8   9        6.82       10.10      6.12 o 
  -3   8   9       14.79       29.39      5.59 o 
  -2   8   9      144.68      130.51     10.01 o 
  -1   8   9      237.47      255.72     12.12 o 
   0   8   9       49.53       43.17      4.49 o 
   1   8   9      237.52      231.52     11.76 o 
   2   8   9      148.97      133.31      9.87 o 
   3   8   9       13.74       13.18      5.50 o 
   4   8   9        6.25        3.96      5.86 o 
   5   8   9       46.92       55.80      7.40 o 
  -4   9   9       51.28       63.71      9.15 o 
  -3   9   9       24.37       25.39      7.29 o 
  -2   9   9       11.22        5.31      5.00 o 
  -1   9   9       66.05       68.78      7.82 o 
   0   9   9      260.16      260.29      9.37 o 
   1   9   9       69.10       60.58      8.18 o 
   2   9   9       13.29       16.56      5.32 o 
   3   9   9       25.17       17.28      6.25 o 
   4   9   9       52.27       59.29      8.13 o 
  -4  10   9       35.53       38.10      8.29 o 
  -3  10   9       59.26       62.87      8.85 o 
  -2  10   9       25.20       22.70      6.73 o 
  -1  10   9       31.97       33.24      6.22 o 
   0  10   9        0.05        1.32      3.00 o 
   1  10   9       30.76       37.53      5.85 o 
   2  10   9       24.78       36.13      5.78 o 
   3  10   9       58.01       50.93      7.93 o 
   4  10   9       35.98       51.27      7.77 o 
  -3  11   9       13.18       10.01      5.58 o 
  -2  11   9       40.46       44.29      7.54 o 
  -1  11   9       14.30       14.52      5.54 o 
   0  11   9       53.90       65.00      5.26 o 
   1  11   9       14.32       11.29      5.94 o 
   2  11   9       38.84       28.85      7.80 o 
   3  11   9       13.52        6.62      6.22 o 
  -2  12   9       21.62       15.76      6.71 o 
  -1  12   9       12.69        7.25      6.21 o 
   0  12   9        0.29        3.71      4.29 o 
   1  12   9       12.72       15.18      5.18 o 
   2  12   9       22.45       35.06      6.50 o 
  -1  13   9       14.33        7.17      5.99 o 
   0  13   9       44.81       50.27      6.26 o 
   1  13   9       14.67       26.03      6.54 o 
   0   0  10      148.68      126.11      7.35 o 
   1   0  10       61.04       53.81      5.37 o 
   2   0  10       31.07       32.40      4.38 o 
   3   0  10       16.62       15.15      4.60 o 
   4   0  10       69.46       81.95      7.78 o 
   5   0  10      272.11      295.88     14.77 o 
   6   0  10       58.11       53.11      7.31 o 
  -6   1  10       24.82       19.40      7.44 o 
  -5   1  10       30.71       20.25      7.17 o 
  -4   1  10      277.55      296.00     13.07 o 
  -3   1  10        1.49        0.78      3.43 o 
  -2   1  10       19.93       16.46      4.35 o 
  -1   1  10       77.73       67.59      5.64 o 
   0   1  10      223.88      203.13      6.51 o 
   1   1  10       84.13       77.51      6.26 o 
   2   1  10       20.65       12.65      3.85 o 
   3   1  10        0.76        4.76      3.74 o 
   4   1  10      276.93      260.31     12.96 o 
   5   1  10       32.05       29.29      6.92 o 
   6   1  10       24.20       22.54      6.19 o 
  -6   2  10        0.39        7.14      4.87 o 
  -5   2  10       12.15       16.82      4.63 o 
  -4   2  10        9.43        3.28      5.79 o 
  -3   2  10       97.16       96.53      7.83 o 
  -2   2  10      113.40      121.41      8.00 o 
  -1   2  10      159.05      163.53      8.88 o 
   0   2  10       97.77       99.05      4.81 o 
   1   2  10      158.56      161.29      8.39 o 
   2   2  10      115.10      120.47      7.58 o 
   3   2  10       95.10      107.57      7.92 o 
   4   2  10        9.42       23.26      4.85 o 
   5   2  10       11.84        3.76      5.85 o 
   6   2  10        0.51        4.22      5.47 o 
  -6   3  10        1.92        3.65      5.58 o 
  -5   3  10       67.83       67.45      8.41 o 
  -4   3  10        6.22       13.67      4.43 o 
  -3   3  10       63.02       63.80      7.06 o 
  -2   3  10      314.01      312.47     12.56 o 
  -1   3  10      344.31      329.80     12.12 o 
   0   3  10      353.22      371.59      8.97 o 
   1   3  10      342.43      334.90     11.93 o 
   2   3  10      308.73      319.30     12.04 o 
   3   3  10       65.19       65.57      6.79 o 
   4   3  10        5.38        8.10      4.21 o 
   5   3  10       66.78       77.53      8.02 o 
   6   3  10        2.18        1.18      4.94 o 
  -6   4  10       28.78       26.26      7.20 o 
  -5   4  10        7.56        2.86      6.34 o 
  -4   4  10       67.79       68.30      7.34 o 
  -3   4  10       76.70       80.91      8.20 o 
  -2   4  10       10.87       16.77      4.58 o 
  -1   4  10        1.28        1.12      4.02 o 
   0   4  10        4.04        1.77      4.10 o 
   1   4  10        1.77        1.44      3.73 o 
   2   4  10       10.93        9.30      4.73 o 
   3   4  10       80.17       94.31      7.89 o 
   4   4  10       70.74       67.78      7.92 o 
   5   4  10        6.79        4.51      4.99 o 
   6   4  10       28.66       36.53      6.52 o 
  -5   5  10       47.69       61.08      8.15 o 
  -4   5  10       24.41       30.53      6.09 o 
  -3   5  10      106.85      111.71      9.57 o 
  -2   5  10       28.37       27.31      6.22 o 
  -1   5  10       17.58       20.32      5.10 o 
   0   5  10       55.89       67.35      4.65 o 
   1   5  10       16.64       18.56      4.94 o 
   2   5  10       24.33       21.47      4.92 o 
   3   5  10      105.67      118.07      8.84 o 
   4   5  10       26.65       12.90      5.73 o 
   5   5  10       48.54       40.52      8.61 o 
  -5   6  10       19.85       26.78      6.31 o 
  -4   6  10        4.08        9.55      4.75 o 
  -3   6  10      129.48      107.36     10.56 o 
  -2   6  10      106.56      114.48      9.09 o 
  -1   6  10       50.02       45.22      5.93 o 
   0   6  10        1.50        0.61      6.23 o 
   1   6  10       47.86       48.76      6.18 o 
   2   6  10      108.22      137.45      9.16 o 
   3   6  10      129.54      151.09      9.96 o 
   4   6  10        3.26        9.78      4.94 o 
   5   6  10       19.62       16.14      7.28 o 
  -5   7  10       40.03       32.98      8.47 o 
  -4   7  10       48.62       49.92      7.99 o 
  -3   7  10       43.37       47.36      7.77 o 
  -2   7  10       75.44       79.42      7.91 o 
  -1   7  10      154.66      143.80      9.93 o 
   0   7  10       72.68       77.34      5.01 o 
   1   7  10      156.54      166.50      9.89 o 
   2   7  10       81.44       85.74      7.85 o 
   3   7  10       42.42       44.87      7.51 o 
   4   7  10       47.28       36.31      7.41 o 
   5   7  10       39.26       40.09      7.53 o 
  -4   8  10       16.06       22.54      7.03 o 
  -3   8  10       30.69       51.22      7.16 o 
  -2   8  10      174.09      180.58     11.48 o 
  -1   8  10       85.59       86.10      8.91 o 
   0   8  10      143.98      150.00      7.36 o 
   1   8  10       86.94       87.80      8.61 o 
   2   8  10      168.88      157.15     11.13 o 
   3   8  10       30.92       34.90      7.18 o 
   4   8  10       14.89       14.24      6.79 o 
   5   8  10        5.69        8.21      6.22 o 
  -4   9  10       36.19       34.29      8.49 o 
  -3   9  10        0.46        5.88      5.88 o 
  -2   9  10      101.94      101.17     10.11 o 
  -1   9  10      154.22      173.59     11.06 o 
   0   9  10       10.97        9.13      3.68 o 
   1   9  10      151.92      147.07     10.71 o 
   2   9  10      101.71      103.80      9.35 o 
   3   9  10        0.68        5.70      5.70 o 
   4   9  10       36.11       30.08      7.99 o 
  -3  10  10       16.94       20.98      5.67 o 
  -2  10  10       76.92       83.66      9.29 o 
  -1  10  10       70.57       72.57      8.66 o 
   0  10  10        0.43        0.84      3.67 o 
   1  10  10       71.22       67.64      9.39 o 
   2  10  10       76.88       69.50      8.32 o 
   3  10  10       17.69        6.65      7.06 o 
   4  10  10        8.69        3.13      6.32 o 
  -3  11  10       18.48       18.75      7.53 o 
  -2  11  10        3.10        5.99      5.28 o 
  -1  11  10       69.42       73.78      9.17 o 
   0  11  10      114.54      121.15      7.39 o 
   1  11  10       69.53       59.06      8.24 o 
   2  11  10        3.26        0.60      5.95 o 
   3  11  10       18.60       13.80      6.47 o 
  -2  12  10        5.77        4.98      6.53 o 
  -1  12  10       19.75       15.16      6.89 o 
   0  12  10       44.52       44.04      6.80 o 
   1  12  10       19.50       16.48      5.45 o 
   2  12  10        5.74        3.83      4.71 o 
   1   0  11        2.19        6.14      3.16 o 
   2   0  11        8.04        0.00      4.11 o 
   3   0  11       63.17       67.08      6.99 o 
   4   0  11        0.01        4.74      4.74 o 
   5   0  11       10.02       15.31      6.50 o 
   6   0  11        0.17        5.94      5.94 o 
  -6   1  11        2.47        5.34      5.13 o 
  -5   1  11       40.95       39.38      6.80 o 
  -4   1  11        5.40        8.94      4.05 o 
  -3   1  11       52.21       60.88      5.90 o 
  -2   1  11       93.87       83.98      7.11 o 
  -1   1  11       14.64       11.67      4.01 o 
   0   1  11       56.82       50.64      3.87 o 
   1   1  11       14.10       11.15      3.54 o 
   2   1  11       95.95       75.88      6.81 o 
   3   1  11       50.37       49.59      6.45 o 
   4   1  11        5.15        3.00      5.51 o 
   5   1  11       41.84       38.23      7.53 o 
   6   1  11        2.39        4.34      4.56 o 
  -6   2  11       34.46       36.66      6.95 o 
  -5   2  11       29.51       38.40      6.84 o 
  -4   2  11      106.95       98.20      7.98 o 
  -3   2  11        0.48        0.43      4.23 o 
  -2   2  11      182.10      181.11     10.03 o 
  -1   2  11      628.24      628.82     17.14 o 
   0   2  11       33.20       29.10      4.35 o 
   1   2  11      633.33      631.84     17.16 o 
   2   2  11      184.56      189.80     10.02 o 
   3   2  11        0.41        2.66      4.18 o 
   4   2  11      105.99      112.59      9.49 o 
   5   2  11       29.99       35.05      7.09 o 
   6   2  11       34.35       21.21      7.83 o 
  -5   3  11       82.32       63.19      8.98 o 
  -4   3  11       13.15        5.24      5.66 o 
  -3   3  11       30.90       26.49      6.27 o 
  -2   3  11      190.97      193.02     11.03 o 
  -1   3  11       90.02       84.34      7.76 o 
   0   3  11      356.43      359.55      9.30 o 
   1   3  11       88.09      101.85      7.77 o 
   2   3  11      190.05      193.40     10.46 o 
   3   3  11       30.18       28.14      5.82 o 
   4   3  11       14.06       19.45      5.07 o 
   5   3  11       81.35       87.21      8.20 o 
  -5   4  11       30.15       28.78      6.54 o 
  -4   4  11      162.37      189.37     11.70 o 
  -3   4  11      262.87      244.24     13.15 o 
  -2   4  11      338.36      339.21     17.57 o 
  -1   4  11      317.42      324.21     13.64 o 
   0   4  11      152.66      167.06      8.78 o 
   1   4  11      310.83      341.67     13.05 o 
   2   4  11      333.33      352.51     14.09 o 
   3   4  11      264.06      245.77     12.79 o 
   4   4  11      163.56      156.52     12.06 o 
   5   4  11       29.49       34.33      6.83 o 
  -5   5  11        9.23       12.99      5.96 o 
  -4   5  11       25.66       44.96      6.97 o 
  -3   5  11       18.17       28.28      5.67 o 
  -2   5  11       44.03       50.82      6.39 o 
  -1   5  11       86.45       93.71      8.09 o 
   0   5  11      383.64      407.75     10.51 o 
   1   5  11       87.93       95.39      7.80 o 
   2   5  11       43.45       41.93      6.27 o 
   3   5  11       18.79       13.95      5.93 o 
   4   5  11       26.24       25.32      6.39 o 
   5   5  11        9.50       10.77      6.23 o 
  -5   6  11       72.71       60.36      9.13 o 
  -4   6  11       14.41       10.17      6.32 o 
  -3   6  11       25.92       20.72      6.18 o 
  -2   6  11      199.55      214.04     12.24 o 
  -1   6  11       47.87       47.70      7.16 o 
   0   6  11        4.75        4.35      4.59 o 
   1   6  11       47.98       48.47      6.82 o 
   2   6  11      206.72      215.77     11.71 o 
   3   6  11       26.27       18.39      5.29 o 
   4   6  11       14.97        7.49      5.84 o 
   5   6  11       72.20       83.68      9.01 o 
  -4   7  11       40.97       49.37      8.15 o 
  -3   7  11        0.07        4.91      4.91 o 
  -2   7  11       27.70       36.01      6.99 o 
  -1   7  11       13.21       14.33      5.26 o 
   0   7  11       70.99       68.19      5.47 o 
   1   7  11       12.31       15.30      5.32 o 
   2   7  11       28.22       28.89      6.73 o 
   3   7  11        0.12        1.12      4.79 o 
   4   7  11       39.85       24.48      6.34 o 
   5   7  11        5.43       17.67      6.31 o 
  -4   8  11        9.31        8.53      5.83 o 
  -3   8  11      188.95      189.37     13.54 o 
  -2   8  11       42.05       63.33      8.14 o 
  -1   8  11      171.69      204.40     12.43 o 
   0   8  11       43.21       34.69      4.99 o 
   1   8  11      175.38      168.84     11.73 o 
   2   8  11       41.35       45.43      6.94 o 
   3   8  11      187.30      223.98     13.96 o 
   4   8  11        8.62        4.33      6.41 o 
  -4   9  11       10.92        6.81      6.99 o 
  -3   9  11       85.93       80.35     10.00 o 
  -2   9  11       53.79       65.77      8.08 o 
  -1   9  11       17.57       15.35      6.35 o 
   0   9  11       30.43       24.56      4.60 o 
   1   9  11       18.54       12.89      5.47 o 
   2   9  11       52.47       47.39      7.43 o 
   3   9  11       85.85       91.43      9.73 o 
   4   9  11       10.20        8.27      6.59 o 
  -3  10  11        6.53        4.08      6.88 o 
  -2  10  11       14.32       15.04      6.81 o 
  -1  10  11       90.13       89.21     10.55 o 
   0  10  11        1.22        1.96      3.23 o 
   1  10  11       88.59       92.83      9.25 o 
   2  10  11       14.75       10.92      6.14 o 
   3  10  11        5.64        6.34      6.34 o 
  -2  11  11        1.87        8.34      5.62 o 
  -1  11  11        0.20        6.07      6.27 o 
   0  11  11       24.16       20.46      6.02 o 
   1  11  11        0.14        5.89      5.89 o 
   2  11  11        2.03        5.08      6.44 o 
   0  12  11        0.76        0.69      4.16 o 
   0   0  12     1160.24     1157.35     24.15 o 
   1   0  12       11.61       18.34      4.23 o 
   2   0  12        0.24        4.06      4.06 o 
   3   0  12       17.65       12.88      5.35 o 
   4   0  12       45.00       44.51      7.75 o 
   5   0  12       37.50       38.07      7.41 o 
  -5   1  12       14.59        4.53      5.44 o 
  -4   1  12      128.54      122.41      9.85 o 
  -3   1  12        8.06        5.25      4.81 o 
  -2   1  12       22.95       17.90      5.24 o 
  -1   1  12      142.53      161.30      9.43 o 
   0   1  12        8.05       12.64      3.11 o 
   1   1  12      145.88      146.91      9.35 o 
   2   1  12       24.19       14.93      5.02 o 
   3   1  12        8.80       15.51      4.79 o 
   4   1  12      131.93      123.32     11.01 o 
   5   1  12       13.91       10.10      5.61 o 
  -5   2  12        2.88       12.70      4.61 o 
  -4   2  12       27.08       22.46      5.88 o 
  -3   2  12      191.71      190.00     11.47 o 
  -2   2  12      107.62      104.65      9.09 o 
  -1   2  12      117.71      115.76      8.77 o 
   0   2  12        0.03        2.69      2.69 o 
   1   2  12      113.62       87.96      7.95 o 
   2   2  12      102.85       99.57      8.55 o 
   3   2  12      193.75      182.02     11.03 o 
   4   2  12       27.06       26.34      6.34 o 
   5   2  12        2.76        3.52      5.36 o 
  -5   3  12       12.24        4.14      6.54 o 
  -4   3  12        0.42        3.88      4.73 o 
  -3   3  12       38.20       27.64      6.76 o 
  -2   3  12      316.22      322.92     14.32 o 
  -1   3  12       41.33       35.43      5.73 o 
   0   3  12      116.69      123.22      6.39 o 
   1   3  12       42.60       37.01      6.45 o 
   2   3  12      315.45      323.40     14.18 o 
   3   3  12       38.27       35.69      6.97 o 
   4   3  12        0.42        6.00      4.63 o 
   5   3  12       11.54        3.53      5.75 o 
  -5   4  12       30.47       26.29      7.51 o 
  -4   4  12       31.14       36.63      6.19 o 
  -3   4  12       18.52       17.33      5.96 o 
  -2   4  12       31.11       28.09      5.90 o 
  -1   4  12       17.01       22.54      4.53 o 
   0   4  12      156.00      152.04      7.05 o 
   1   4  12       19.52       15.79      5.26 o 
   2   4  12       32.92       35.66      4.72 o 
   3   4  12       17.84       26.19      5.29 o 
   4   4  12       31.83       21.76      6.47 o 
   5   4  12       30.06       24.45      6.83 o 
  -5   5  12       12.49       11.98      6.95 o 
  -4   5  12       19.58       15.48      7.03 o 
  -3   5  12        3.54        1.08      5.14 o 
  -2   5  12       20.60       15.37      5.72 o 
  -1   5  12      195.38      223.74     11.34 o 
   0   5  12       10.56       10.41      3.38 o 
   1   5  12      193.79      214.11     12.35 o 
   2   5  12       19.76       23.44      6.08 o 
   3   5  12        3.63       10.19      5.13 o 
   4   5  12       18.52       16.18      6.30 o 
   5   5  12       11.97       18.88      5.82 o 
  -4   6  12        8.35        8.11      5.76 o 
  -3   6  12       26.96       11.58      6.40 o 
  -2   6  12       24.31       17.43      6.43 o 
  -1   6  12      187.88      193.04     11.74 o 
   0   6  12       21.37       19.16      4.28 o 
   1   6  12      184.33      191.17     11.22 o 
   2   6  12       24.37       29.49      5.04 o 
   3   6  12       24.84       25.75      5.94 o 
   4   6  12        8.47        7.76      5.49 o 
  -4   7  12        7.67       19.42      5.74 o 
  -3   7  12        6.78        4.30      7.19 o 
  -2   7  12        7.82        6.93      4.90 o 
  -1   7  12       33.03       42.15      6.47 o 
   0   7  12       85.19       79.89      5.99 o 
   1   7  12       34.58       33.22      7.09 o 
   2   7  12        7.25        5.54      5.98 o 
   3   7  12        7.28        6.40      5.54 o 
   4   7  12        8.04       11.09      6.25 o 
  -4   8  12       19.79       26.14      7.07 o 
  -3   8  12       25.95       21.23      6.97 o 
  -2   8  12       31.86       42.89      7.46 o 
  -1   8  12       43.50       47.25      7.54 o 
   0   8  12        0.03        3.61      3.61 o 
   1   8  12       45.51       36.88      8.20 o 
   2   8  12       32.79       43.15      6.43 o 
   3   8  12       27.60       21.32      7.59 o 
   4   8  12       19.91       30.98      7.27 o 
  -3   9  12       36.46       43.08      7.46 o 
  -2   9  12       62.61       69.94      8.86 o 
  -1   9  12      137.31      126.15     12.05 o 
   0   9  12       11.65        5.08      4.45 o 
   1   9  12      135.49      137.95     11.30 o 
   2   9  12       62.14       66.96      9.02 o 
   3   9  12       36.15       50.27      7.59 o 
  -2  10  12       11.79       18.39      6.81 o 
  -1  10  12       26.71       10.62      7.75 o 
   0  10  12       10.96        8.70      4.45 o 
   1  10  12       27.74       19.35      7.37 o 
   2  10  12       10.78       14.51      6.33 o 
  -1  11  12        1.77        4.84      6.32 o 
   0  11  12        0.84        0.70      4.74 o 
   1  11  12        1.68        1.96      5.60 o 
   1   0  13       94.61       98.45      8.84 o 
   2   0  13        1.42        0.52      4.80 o 
   3   0  13       67.24       73.40      8.05 o 
   4   0  13       46.78       54.47      7.42 o 
   5   0  13       10.86        5.02      6.02 o 
  -5   1  13       23.50       28.09      6.12 o 
  -4   1  13       32.13       32.33      6.56 o 
  -3   1  13        2.55        3.57      3.99 o 
  -2   1  13       70.18       75.27      7.03 o 
  -1   1  13      192.13      200.34     11.12 o 
   0   1  13      223.32      259.08      9.04 o 
   1   1  13      193.13      201.21     11.92 o 
   2   1  13       73.46       80.80      7.64 o 
   3   1  13        2.24        6.87      3.93 o 
   4   1  13       33.19       30.99      7.05 o 
   5   1  13       23.68       26.69      6.70 o 
  -5   2  13       25.08       19.78      6.80 o 
  -4   2  13       32.11       43.97      6.99 o 
  -3   2  13        7.16        0.00      5.38 o 
  -2   2  13       15.51       18.96      5.37 o 
  -1   2  13       31.77       13.04      5.33 o 
   0   2  13      112.64      123.29      9.25 o 
   1   2  13       31.41       28.01      6.59 o 
   2   2  13       16.29       23.99      5.67 o 
   3   2  13        7.24        9.46      4.97 o 
   4   2  13       31.62       32.93      6.78 o 
   5   2  13       24.40       20.82      6.19 o 
  -5   3  13        5.63        7.10      5.41 o 
  -4   3  13       43.39       41.12      7.15 o 
  -3   3  13      235.49      231.41     13.48 o 
  -2   3  13      110.56       98.77      9.09 o 
  -1   3  13        0.63        4.86      4.86 o 
   0   3  13       17.27       19.05      6.85 o 
   1   3  13        1.13        0.00      4.39 o 
   2   3  13      111.94      122.43      9.37 o 
   3   3  13      235.84      245.53     13.12 o 
   4   3  13       44.11       49.62      6.64 o 
   5   3  13        6.05        1.78      5.75 o 
  -4   4  13       23.83        7.68      6.50 o 
  -3   4  13       13.59        9.43      5.61 o 
  -2   4  13       21.36       24.55      5.41 o 
  -1   4  13      133.43      113.58     10.14 o 
   0   4  13       12.83        9.87      3.66 o 
   1   4  13      132.08      139.97     10.22 o 
   2   4  13       21.33       10.84      6.17 o 
   3   4  13       13.48       16.99      6.03 o 
   4   4  13       24.35       31.37      6.65 o 
  -4   5  13        8.35       10.98      5.58 o 
  -3   5  13        6.24       13.91      4.72 o 
  -2   5  13       68.49       54.33      7.45 o 
  -1   5  13      191.77      191.95     12.13 o 
   0   5  13        4.88       10.53      3.35 o 
   1   5  13      190.58      198.41     12.43 o 
   2   5  13       68.09       58.62      7.80 o 
   3   5  13        5.51        3.95      5.18 o 
   4   5  13        8.12        6.55      5.80 o 
  -4   6  13        2.34        1.90      6.46 o 
  -3   6  13        2.10        3.00      3.87 o 
  -2   6  13       25.83       27.75      5.64 o 
  -1   6  13       17.52       11.71      6.50 o 
   0   6  13        1.87        5.66      2.78 o 
   1   6  13       17.93       20.15      5.97 o 
   2   6  13       25.29       18.53      6.81 o 
   3   6  13        2.31        1.15      5.64 o 
   4   6  13        2.23        1.21      5.10 o 
  -3   7  13       61.98       63.94      9.17 o 
  -2   7  13        8.06       21.26      5.14 o 
  -1   7  13       52.86       57.85      7.70 o 
   0   7  13       10.24       12.85      3.94 o 
   1   7  13       53.21       54.41      8.17 o 
   2   7  13        7.54        4.10      5.58 o 
   3   7  13       62.10       68.03      8.64 o 
   4   7  13       77.14       70.53      9.01 o 
  -3   8  13       25.04       32.29      6.67 o 
  -2   8  13       27.39       17.91      7.10 o 
  -1   8  13       29.42       31.72      6.88 o 
   0   8  13       36.44       42.93     11.13 o 
   1   8  13       29.60       25.75      7.21 o 
   2   8  13       26.70       31.12      7.09 o 
   3   8  13       25.60       18.80      6.87 o 
  -2   9  13       35.50       27.41      9.10 o 
  -1   9  13       15.99       15.03      6.55 o 
   0   9  13       28.42       37.36      5.30 o 
   1   9  13       16.78       19.96      6.39 o 
   2   9  13       37.10       54.19      7.10 o 
  -1  10  13       28.58       34.06      7.31 o 
   0  10  13        3.84        3.55      3.99 o 
   1  10  13       28.68       33.50      6.61 o 
   0   0  14       19.23       15.08      7.28 o 
   1   0  14       26.07       31.20      7.20 o 
   2   0  14        0.36        5.63      5.63 o 
   3   0  14       26.07       35.66      7.30 o 
   4   0  14        0.03        5.69      5.69 o 
  -4   1  14       24.32       19.66      6.59 o 
  -3   1  14       24.17       19.96      6.06 o 
  -2   1  14       28.84       23.84      6.42 o 
  -1   1  14       61.94       47.02      7.98 o 
   0   1  14      881.48      913.82     17.56 o 
   1   1  14       61.62       45.94      7.38 o 
   2   1  14       28.20       23.08      6.21 o 
   3   1  14       23.52       15.92      6.44 o 
   4   1  14       24.77       26.85      6.48 o 
  -4   2  14        1.55        4.54      4.65 o 
  -3   2  14       27.22       29.43      6.11 o 
  -2   2  14        7.21       10.46      5.47 o 
  -1   2  14      117.02      123.11      9.05 o 
   0   2  14       42.21       51.36      9.93 o 
   1   2  14      114.58      102.44      9.85 o 
   2   2  14        7.42       17.62      4.98 o 
   3   2  14       28.49       35.37      6.36 o 
   4   2  14        1.63        1.78      3.96 o 
  -4   3  14        3.53        9.83      5.05 o 
  -3   3  14        6.00        3.89      5.66 o 
  -2   3  14       53.90       43.26      6.72 o 
  -1   3  14       32.58       37.96      6.74 o 
   0   3  14      383.85      395.50     11.54 o 
   1   3  14       31.15       32.36      6.45 o 
   2   3  14       54.11       46.92      7.95 o 
   3   3  14        5.49        2.80      5.56 o 
   4   3  14        3.82        3.49      5.57 o 
  -4   4  14        8.09        1.17      5.34 o 
  -3   4  14       25.72       21.81      6.04 o 
  -2   4  14        2.72        6.08      5.22 o 
  -1   4  14        0.34        0.56      4.77 o 
   0   4  14        1.43        3.57      3.28 o 
   1   4  14        0.56        2.13      4.82 o 
   2   4  14        2.53        0.55      4.84 o 
   3   4  14       25.50       22.40      6.52 o 
   4   4  14        7.59        1.77      4.88 o 
  -4   5  14       32.43       25.01      6.94 o 
  -3   5  14        2.40        2.38      5.77 o 
  -2   5  14      101.93       91.99      9.00 o 
  -1   5  14        2.18        1.14      4.91 o 
   0   5  14       34.44       38.40      7.21 o 
   1   5  14        2.17        7.25      4.93 o 
   2   5  14      102.83       96.64      8.98 o 
   3   5  14        2.26        2.35      4.70 o 
   4   5  14       32.68       36.54      6.57 o 
  -3   6  14       17.06       19.78      6.12 o 
  -2   6  14       15.87       30.59      6.49 o 
  -1   6  14       11.27        8.79      6.50 o 
   0   6  14       14.08       11.51     13.00 o 
   1   6  14       11.31       19.58      6.09 o 
   2   6  14       15.43        6.00      6.00 o 
   3   6  14       16.86       22.29      6.80 o 
  -3   7  14        2.18        0.00      5.19 o 
  -2   7  14       24.16       25.01      7.27 o 
  -1   7  14        3.30        4.28      5.98 o 
   0   7  14       42.89       42.90      5.04 o 
   1   7  14        3.29        3.57      5.11 o 
   2   7  14       24.24       20.63      7.24 o 
   3   7  14        2.04        0.63      5.86 o 
  -2   8  14       17.54       33.11      6.45 o 
  -1   8  14        0.54        5.54      5.54 o 
   0   8  14        1.08        0.45      3.60 o 
   1   8  14        0.44        0.61      5.31 o 
   2   8  14       16.93       19.94      6.73 o 
  -1   9  14        6.25       13.93      5.49 o 
   0   9  14       32.52       26.67     22.43 o 
   1   9  14        6.75       17.13      5.92 o 
   1   0  15      254.92      314.54     15.99 o 
   2   0  15       75.36       83.15      8.86 o 
   3   0  15       37.35       36.92      7.66 o 
   4   0  15       23.96       16.32      5.61 o 
  -4   1  15        3.11        4.48      4.99 o 
  -3   1  15       44.39       26.18      7.08 o 
  -2   1  15       21.17       24.64      5.29 o 
  -1   1  15      182.39      165.98     12.42 o 
   0   1  15       99.96      133.17      7.88 o 
   1   1  15      181.29      161.57     12.31 o 
   2   1  15       21.03        5.19      6.37 o 
   3   1  15       45.69       43.38      8.17 o 
   4   1  15        3.18        3.00      4.89 o 
  -4   2  15       21.08       15.15      6.39 o 
  -3   2  15       18.30       11.71      5.19 o 
  -2   2  15        1.25        5.05      5.05 o 
  -1   2  15      167.28      195.48     12.32 o 
   0   2  15       17.15       14.60      4.31 o 
   1   2  15      162.99      176.61     12.17 o 
   2   2  15        1.45        2.26      3.83 o 
   3   2  15       17.12       15.76      6.19 o 
   4   2  15       21.64       30.70      5.33 o 
  -3   3  15        8.97        0.56      5.73 o 
  -2   3  15       72.13       75.08      9.07 o 
  -1   3  15       16.21       19.25      6.00 o 
   0   3  15       37.14       41.89      9.71 o 
   1   3  15       16.46       22.31      5.04 o 
   2   3  15       71.82       64.86      9.35 o 
   3   3  15        8.78       13.95      4.51 o 
  -3   4  15       10.84        8.10      5.17 o 
  -2   4  15       74.67       66.64      7.95 o 
  -1   4  15       48.79       50.72      7.54 o 
   0   4  15       19.39       37.52      4.58 o 
   1   4  15       49.47       42.50      7.54 o 
   2   4  15       76.56       86.96      8.93 o 
   3   4  15       11.20       14.05      4.79 o 
  -3   5  15        9.18        3.54      6.03 o 
  -2   5  15        5.63        2.33      5.31 o 
  -1   5  15       13.70       12.23      6.14 o 
   0   5  15        2.76       11.37      3.11 o 
   1   5  15       13.89       16.24      5.96 o 
   2   5  15        6.03        1.17      5.43 o 
   3   5  15        9.39       12.43      5.75 o 
  -2   6  15       38.78       30.29      8.41 o 
  -1   6  15       18.60        8.38      5.75 o 
   0   6  15       21.22       25.54      4.56 o 
   1   6  15       18.83       14.84      6.35 o 
   2   6  15       38.55       47.88      7.70 o 
  -2   7  15        9.36       10.61      6.65 o 
  -1   7  15        6.42        5.56      4.67 o 
   0   7  15        3.52        4.53      4.29 o 
   1   7  15        6.47        7.33      5.35 o 
   2   7  15        9.18       14.02      6.29 o 
  -1   8  15        5.86        6.38      5.33 o 
   0   8  15       74.73       71.89      8.73 o 
   1   8  15        6.39        4.98      5.99 o 
   0   0  16      304.29      303.17     15.98 o 
   1   0  16      157.24      175.32     12.70 o 
   2   0  16        1.56       11.84      5.30 o 
   3   0  16       32.33       32.54      7.16 o 
  -3   1  16        0.06        0.57      4.28 o 
  -2   1  16        9.11        6.19      4.33 o 
  -1   1  16       44.55       45.00      8.01 o 
   0   1  16       14.48        9.15      5.22 o 
   1   1  16       46.00       50.44      8.34 o 
   2   1  16        9.51       10.80      5.10 o 
   3   1  16        0.12        4.90      4.90 o 
  -3   2  16       16.96        8.32      4.98 o 
  -2   2  16       24.67       21.84      5.76 o 
  -1   2  16       18.64       12.38      7.15 o 
   0   2  16        8.95        8.92      4.31 o 
   1   2  16       19.12        9.90      6.55 o 
   2   2  16       24.70       14.71      6.81 o 
   3   2  16       16.47       10.59      5.19 o 
  -3   3  16        0.39        0.56      4.37 o 
  -2   3  16       23.77        6.17      5.79 o 
  -1   3  16       12.86       30.52      6.07 o 
   0   3  16       44.55       43.29      4.99 o 
   1   3  16       12.49       17.96      6.04 o 
   2   3  16       22.81       15.76      7.20 o 
   3   3  16        0.32        5.88      5.88 o 
  -2   4  16       15.31        6.28      6.23 o 
  -1   4  16        7.17        3.45      4.86 o 
   0   4  16       67.82       55.21      5.13 o 
   1   4  16        6.54       11.04      5.52 o 
   2   4  16       14.70       11.08      6.10 o 
  -2   5  16       27.58       27.81      6.68 o 
  -1   5  16       56.52       47.78      7.37 o 
   0   5  16       14.75       17.48      4.13 o 
   1   5  16       56.69       67.56      7.22 o 
   2   5  16       27.95       24.62      6.60 o 
  -1   6  16       32.41       31.52      6.00 o 
   0   6  16        0.05        0.24      3.46 o 
   1   6  16       32.63       25.52      6.54 o 
   1   0  17       81.19       63.46     10.51 o 
   2   0  17       20.51       23.15      6.54 o 
  -2   1  17       30.23       26.26      6.69 o 
  -1   1  17        5.90        7.51      6.19 o 
   0   1  17       19.65       30.55      4.98 o 
   1   1  17        5.88       12.12      6.14 o 
   2   1  17       28.90       21.65      6.77 o 
  -2   2  17        0.89        2.76      4.22 o 
  -1   2  17        1.20        3.37      4.40 o 
   0   2  17        0.87        3.35      3.79 o 
   1   2  17        1.22        2.97      5.26 o 
   2   2  17        0.95        2.35      4.71 o 
  -1   3  17       28.54       26.35      6.29 o 
   0   3  17        0.12        3.79      3.79 o 
   1   3  17       29.12       34.25      6.67 o 
  -1   4  17       12.33        0.56      6.39 o 
   0   4  17        9.47        4.17      6.34 o 
   1   4  17       12.49        7.46      6.46 o 
                                                 
